# Supplementary material for: Dual-interface stabilization of low-iridium anodes for durable proton exchange membrane water electrolysis
Source: Nat Commun. 2026 Jul 4;17:6818. doi: 10.1038/s41467-026-75113-6 (PMC13389522; doi:10.1038/s41467-026-75113-6)
Supplement: Supplementary file 3 — Supplementary Data 1 [file 41467_2026_75113_MOESM3_ESM.zip]

Archive with 4 entries (4 files):
- IrO2.cif
- TiO2_IrO2.cif
- TIO2-ionomer-bridge-site.cif
- TIO2-ionomer-CUS-site.cif
