# Supplementary material for: Dual-interface stabilization of low-iridium anodes for durable proton exchange membrane water electrolysis
Source: Nat Commun. 2026 Jul 4;17:6818. doi: 10.1038/s41467-026-75113-6 (PMC13389522; doi:10.1038/s41467-026-75113-6)
Supplement: Supplementary file 3 — Supplementary Data 1 [file 41467_2026_75113_MOESM3_ESM.zip › IrO2.cif]

#======================================================================
# CRYSTAL DATA
#----------------------------------------------------------------------
data_VESTA_phase_1

_chemical_name_common                  'IrO2_s1                               '
_cell_length_a                         12.749800
_cell_length_b                         12.790500
_cell_length_c                         26.395300
_cell_angle_alpha                      90.000000
_cell_angle_beta                       90.000000
_cell_angle_gamma                      90.000000
_cell_volume                           4304.448096
_space_group_name_H-M_alt              'P 1'
_space_group_IT_number                 1

loop_
_space_group_symop_operation_xyz
   'x, y, z'

loop_
   _atom_site_label
   _atom_site_occupancy
   _atom_site_fract_x
   _atom_site_fract_y
   _atom_site_fract_z
   _atom_site_adp_type
   _atom_site_U_iso_or_equiv
   _atom_site_type_symbol
   Ir1        1.0     0.999739     0.997434     0.001127    Uiso  ? Ir
   Ir2        1.0     0.999906     0.250035     0.123076    Uiso  ? Ir
   Ir3        1.0     0.003685     0.004549     0.240931    Uiso  ? Ir
   Ir4        1.0     0.126044     0.249569     0.001641    Uiso  ? Ir
   Ir5        1.0     0.124750     0.000037     0.119711    Uiso  ? Ir
   Ir6        1.0     0.126645     0.250623     0.242287    Uiso  ? Ir
   Ir7        1.0     0.249703     0.001187     0.999748    Uiso  ? Ir
   Ir8        1.0     0.249868     0.249945     0.122290    Uiso  ? Ir
   Ir9        1.0     0.246687     0.004007     0.238336    Uiso  ? Ir
   Ir10       1.0     0.373539     0.250121     0.001671    Uiso  ? Ir
   Ir11       1.0     0.374294     0.000224     0.119802    Uiso  ? Ir
   Ir12       1.0     0.374200     0.249540     0.242116    Uiso  ? Ir
   Ir13       1.0     0.499726     0.997486     0.001111    Uiso  ? Ir
   Ir14       1.0     0.499657     0.249872     0.123219    Uiso  ? Ir
   Ir15       1.0     0.500116     0.003926     0.239048    Uiso  ? Ir
   Ir16       1.0     0.626055     0.249526     0.001649    Uiso  ? Ir
   Ir17       1.0     0.624778     0.000507     0.119679    Uiso  ? Ir
   Ir18       1.0     0.627034     0.249841     0.241484    Uiso  ? Ir
   Ir19       1.0     0.749919     0.001262     0.999804    Uiso  ? Ir
   Ir20       1.0     0.749928     0.249959     0.122319    Uiso  ? Ir
   Ir21       1.0     0.749957     0.001456     0.237790    Uiso  ? Ir
   Ir22       1.0     0.873564     0.250153     0.001694    Uiso  ? Ir
   Ir23       1.0     0.874727     0.999947     0.119930    Uiso  ? Ir
   Ir24       1.0     0.875586     0.250066     0.242394    Uiso  ? Ir
   Ir25       1.0     0.001903     0.498334     0.000241    Uiso  ? Ir
   Ir26       1.0     0.999608     0.750134     0.123205    Uiso  ? Ir
   Ir27       1.0     0.998555     0.497849     0.238147    Uiso  ? Ir
   Ir28       1.0     0.126987     0.749911     0.001742    Uiso  ? Ir
   Ir29       1.0     0.124812     0.500288     0.119756    Uiso  ? Ir
   Ir30       1.0     0.126098     0.750193     0.241943    Uiso  ? Ir
   Ir31       1.0     0.249224     0.498683     0.999982    Uiso  ? Ir
   Ir32       1.0     0.249992     0.750008     0.122283    Uiso  ? Ir
   Ir33       1.0     0.252931     0.498678     0.237893    Uiso  ? Ir
   Ir34       1.0     0.374355     0.749863     0.001711    Uiso  ? Ir
   Ir35       1.0     0.374337     0.499331     0.119180    Uiso  ? Ir
   Ir36       1.0     0.371805     0.759054     0.241422    Uiso  ? Ir
   Ir37       1.0     0.502558     0.498015     0.002301    Uiso  ? Ir
   Ir38       1.0     0.500034     0.749998     0.122823    Uiso  ? Ir
   Ir39       1.0     0.494710     0.494072     0.241106    Uiso  ? Ir
   Ir40       1.0     0.626961     0.749926     0.001764    Uiso  ? Ir
   Ir41       1.0     0.624768     0.499551     0.120146    Uiso  ? Ir
   Ir42       1.0     0.628725     0.753945     0.242284    Uiso  ? Ir
   Ir43       1.0     0.750112     0.498587     0.999998    Uiso  ? Ir
   Ir44       1.0     0.749848     0.750001     0.122283    Uiso  ? Ir
   Ir45       1.0     0.749514     0.498724     0.238009    Uiso  ? Ir
   Ir46       1.0     0.874296     0.749854     0.001614    Uiso  ? Ir
   Ir47       1.0     0.873879     0.500264     0.119284    Uiso  ? Ir
   Ir48       1.0     0.876515     0.750380     0.242401    Uiso  ? Ir
   O1         1.0     0.127123     0.999994     0.044742    Uiso  ? O
   O2         1.0     0.127481     0.249996     0.168949    Uiso  ? O
   O3         1.0     0.002785     0.343818     0.997452    Uiso  ? O
   O4         1.0     0.999960     0.095657     0.120943    Uiso  ? O
   O5         1.0     0.001296     0.345690     0.242892    Uiso  ? O
   O6         1.0     0.126349     0.249956     0.077814    Uiso  ? O
   O7         1.0     0.121315     0.999986     0.195208    Uiso  ? O
   O8         1.0     0.996923     0.155772     0.997464    Uiso  ? O
   O9         1.0     0.999944     0.404367     0.120942    Uiso  ? O
   O10        1.0     0.002885     0.156334     0.245392    Uiso  ? O
   O11        1.0     0.372636     0.999969     0.044756    Uiso  ? O
   O12        1.0     0.372486     0.249994     0.168994    Uiso  ? O
   O13        1.0     0.249961     0.345592     0.995147    Uiso  ? O
   O14        1.0     0.249981     0.096889     0.121403    Uiso  ? O
   O15        1.0     0.250080     0.346908     0.245714    Uiso  ? O
   O16        1.0     0.373609     0.250015     0.077824    Uiso  ? O
   O17        1.0     0.376092     0.998726     0.195248    Uiso  ? O
   O18        1.0     0.249965     0.154378     0.995130    Uiso  ? O
   O19        1.0     0.249980     0.403102     0.121396    Uiso  ? O
   O20        1.0     0.249888     0.153401     0.245739    Uiso  ? O
   O21        1.0     0.627117     0.999995     0.044739    Uiso  ? O
   O22        1.0     0.627486     0.249992     0.168934    Uiso  ? O
   O23        1.0     0.502796     0.343789     0.997497    Uiso  ? O
   O24        1.0     0.499920     0.096723     0.120958    Uiso  ? O
   O25        1.0     0.501195     0.341909     0.243142    Uiso  ? O
   O26        1.0     0.626337     0.249950     0.077818    Uiso  ? O
   O27        1.0     0.621316     0.998680     0.195232    Uiso  ? O
   O28        1.0     0.496929     0.155755     0.997454    Uiso  ? O
   O29        1.0     0.499900     0.403111     0.120942    Uiso  ? O
   O30        1.0     0.501287     0.154386     0.242890    Uiso  ? O
   O31        1.0     0.872630     0.999970     0.044760    Uiso  ? O
   O32        1.0     0.873575     0.249979     0.168389    Uiso  ? O
   O33        1.0     0.749973     0.345585     0.995141    Uiso  ? O
   O34        1.0     0.749985     0.096890     0.121410    Uiso  ? O
   O35        1.0     0.750064     0.346863     0.245714    Uiso  ? O
   O36        1.0     0.872588     0.250008     0.078117    Uiso  ? O
   O37        1.0     0.878802     0.998718     0.195265    Uiso  ? O
   O38        1.0     0.749963     0.154380     0.995132    Uiso  ? O
   O39        1.0     0.749977     0.403099     0.121399    Uiso  ? O
   O40        1.0     0.750064     0.153118     0.245713    Uiso  ? O
   O41        1.0     0.126249     0.500000     0.044784    Uiso  ? O
   O42        1.0     0.127483     0.749996     0.168965    Uiso  ? O
   O43        1.0     0.002805     0.843766     0.997491    Uiso  ? O
   O44        1.0     0.999893     0.596774     0.120954    Uiso  ? O
   O45        1.0     0.002950     0.850177     0.245397    Uiso  ? O
   O46        1.0     0.126341     0.749994     0.077823    Uiso  ? O
   O47        1.0     0.123871     0.501245     0.195251    Uiso  ? O
   O48        1.0     0.002832     0.655955     0.997386    Uiso  ? O
   O49        1.0     0.999959     0.904330     0.120941    Uiso  ? O
   O50        1.0     0.001316     0.651793     0.242897    Uiso  ? O
   O51        1.0     0.373677     0.499994     0.044706    Uiso  ? O
   O52        1.0     0.375190     0.749822     0.167699    Uiso  ? O
   O53        1.0     0.249992     0.845671     0.995146    Uiso  ? O
   O54        1.0     0.249988     0.596885     0.121391    Uiso  ? O
   O55        1.0     0.247895     0.850503     0.245329    Uiso  ? O
   O56        1.0     0.372592     0.749999     0.078102    Uiso  ? O
   O57        1.0     0.380462     0.503444     0.192753    Uiso  ? O
   O58        1.0     0.249996     0.654307     0.995139    Uiso  ? O
   O59        1.0     0.249983     0.903104     0.121405    Uiso  ? O
   O60        1.0     0.250106     0.653198     0.245711    Uiso  ? O
   O61        1.0     0.627429     0.500000     0.044779    Uiso  ? O
   O62        1.0     0.626294     0.749803     0.168364    Uiso  ? O
   O63        1.0     0.502779     0.843753     0.997515    Uiso  ? O
   O64        1.0     0.499968     0.595617     0.120917    Uiso  ? O
   O65        1.0     0.502924     0.850492     0.245335    Uiso  ? O
   O66        1.0     0.626360     0.750006     0.077805    Uiso  ? O
   O67        1.0     0.621050     0.501265     0.195214    Uiso  ? O
   O68        1.0     0.502863     0.655941     0.997445    Uiso  ? O
   O69        1.0     0.499957     0.904361     0.120938    Uiso  ? O
   O70        1.0     0.498596     0.654360     0.247661    Uiso  ? O
   O71        1.0     0.873886     0.500000     0.044740    Uiso  ? O
   O72        1.0     0.872496     0.749997     0.169005    Uiso  ? O
   O73        1.0     0.750008     0.845673     0.995146    Uiso  ? O
   O74        1.0     0.749969     0.596893     0.121392    Uiso  ? O
   O75        1.0     0.751417     0.847120     0.245748    Uiso  ? O
   O76        1.0     0.873631     0.749995     0.077819    Uiso  ? O
   O77        1.0     0.872477     0.501299     0.195262    Uiso  ? O
   O78        1.0     0.750015     0.654306     0.995132    Uiso  ? O
   O79        1.0     0.749982     0.903106     0.121405    Uiso  ? O
   O80        1.0     0.750067     0.653084     0.245722    Uiso  ? O
   O81        1.0     0.435048     0.360234     0.359580    Uiso  ? O
   O82        1.0     0.627586     0.382622     0.359544    Uiso  ? O
   O83        1.0     0.515362     0.506268     0.316021    Uiso  ? O
   S1         1.0     0.524697     0.427656     0.358154    Uiso  ? S
   C1         1.0     0.514368     0.534980     0.406841    Uiso  ? C
   C2         1.0     0.514354     0.486004     0.459880    Uiso  ? C
   C3         1.0     0.505202     0.567541     0.501477    Uiso  ? C
   F1         1.0     0.595655     0.603931     0.402351    Uiso  ? F
   F2         1.0     0.424918     0.593725     0.397659    Uiso  ? F
   F3         1.0     0.606159     0.428555     0.463885    Uiso  ? F
   F4         1.0     0.432054     0.416269     0.459633    Uiso  ? F
   H1         1.0     0.525350     0.645588     0.486927    Uiso  ? H
   H2         1.0     0.557855     0.545865     0.531759    Uiso  ? H
   H3         1.0     0.424601     0.569062     0.514338    Uiso  ? H
   H4         1.0     0.494897     0.647991     0.284820    Uiso  ? H
