# Supplementary material for: Dual-interface stabilization of low-iridium anodes for durable proton exchange membrane water electrolysis
Source: Nat Commun. 2026 Jul 4;17:6818. doi: 10.1038/s41467-026-75113-6 (PMC13389522; doi:10.1038/s41467-026-75113-6)
Supplement: Supplementary file 3 — Supplementary Data 1 [file 41467_2026_75113_MOESM3_ESM.zip › TiO2_IrO2.cif]

#======================================================================
# CRYSTAL DATA
#----------------------------------------------------------------------
data_VESTA_phase_1

_chemical_name_common                  'IrO2_t3_s1                            '
_cell_length_a                         12.749800
_cell_length_b                         12.790500
_cell_length_c                         26.395300
_cell_angle_alpha                      90.000000
_cell_angle_beta                       90.000000
_cell_angle_gamma                      90.000000
_cell_volume                           4304.448096
_space_group_name_H-M_alt              'P 1'
_space_group_IT_number                 1

loop_
_space_group_symop_operation_xyz
   'x, y, z'

loop_
   _atom_site_label
   _atom_site_occupancy
   _atom_site_fract_x
   _atom_site_fract_y
   _atom_site_fract_z
   _atom_site_adp_type
   _atom_site_U_iso_or_equiv
   _atom_site_type_symbol
   Ir1        1.0     0.999827     0.000034     0.998913    Uiso  ? Ir
   Ir2        1.0     0.000033     0.249909     0.124011    Uiso  ? Ir
   Ir3        1.0     0.125056     0.250098     0.000985    Uiso  ? Ir
   Ir4        1.0     0.125033     0.000010     0.118461    Uiso  ? Ir
   Ir5        1.0     0.249838     0.000081     0.998910    Uiso  ? Ir
   Ir6        1.0     0.249995     0.250393     0.124051    Uiso  ? Ir
   Ir7        1.0     0.375047     0.250068     0.000955    Uiso  ? Ir
   Ir8        1.0     0.374911     0.999992     0.118440    Uiso  ? Ir
   Ir9        1.0     0.499791     0.000030     0.998888    Uiso  ? Ir
   Ir10       1.0     0.500029     0.249409     0.124083    Uiso  ? Ir
   Ir11       1.0     0.625052     0.250025     0.000959    Uiso  ? Ir
   Ir12       1.0     0.624982     0.999995     0.118125    Uiso  ? Ir
   Ir13       1.0     0.749887     0.000081     0.998889    Uiso  ? Ir
   Ir14       1.0     0.750084     0.250042     0.124029    Uiso  ? Ir
   Ir15       1.0     0.875060     0.250080     0.000985    Uiso  ? Ir
   Ir16       1.0     0.874936     0.000001     0.118470    Uiso  ? Ir
   Ir17       1.0     0.999832     0.500232     0.998910    Uiso  ? Ir
   Ir18       1.0     0.000044     0.750076     0.123986    Uiso  ? Ir
   Ir19       1.0     0.125068     0.750082     0.000977    Uiso  ? Ir
   Ir20       1.0     0.124999     0.500038     0.118459    Uiso  ? Ir
   Ir21       1.0     0.249742     0.500140     0.998896    Uiso  ? Ir
   Ir22       1.0     0.249863     0.749585     0.123986    Uiso  ? Ir
   Ir23       1.0     0.375065     0.750076     0.000919    Uiso  ? Ir
   Ir24       1.0     0.374834     0.500159     0.118076    Uiso  ? Ir
   Ir25       1.0     0.500049     0.499988     0.998919    Uiso  ? Ir
   Ir26       1.0     0.499929     0.750117     0.123844    Uiso  ? Ir
   Ir27       1.0     0.625045     0.750095     0.000934    Uiso  ? Ir
   Ir28       1.0     0.625230     0.500162     0.118060    Uiso  ? Ir
   Ir29       1.0     0.750084     0.500079     0.998834    Uiso  ? Ir
   Ir30       1.0     0.750320     0.749675     0.123929    Uiso  ? Ir
   Ir31       1.0     0.875040     0.750091     0.000973    Uiso  ? Ir
   Ir32       1.0     0.874957     0.500030     0.118456    Uiso  ? Ir
   Ti1        1.0     0.999985     0.999956     0.231046    Uiso  ? Ti
   Ti2        1.0     0.125026     0.250248     0.241409    Uiso  ? Ti
   Ti3        1.0     0.250007     0.001432     0.231305    Uiso  ? Ti
   Ti4        1.0     0.374638     0.249584     0.241529    Uiso  ? Ti
   Ti5        1.0     0.499930     0.000752     0.231213    Uiso  ? Ti
   Ti6        1.0     0.626515     0.248789     0.241415    Uiso  ? Ti
   Ti7        1.0     0.749891     0.001691     0.231261    Uiso  ? Ti
   Ti8        1.0     0.875075     0.250439     0.241420    Uiso  ? Ti
   Ti9        1.0     0.000079     0.499569     0.231089    Uiso  ? Ti
   Ti10       1.0     0.123694     0.748319     0.241075    Uiso  ? Ti
   Ti11       1.0     0.248410     0.500400     0.231964    Uiso  ? Ti
   Ti12       1.0     0.369255     0.758716     0.239955    Uiso  ? Ti
   Ti13       1.0     0.500274     0.488474     0.228137    Uiso  ? Ti
   Ti14       1.0     0.633980     0.759741     0.238819    Uiso  ? Ti
   Ti15       1.0     0.751641     0.500059     0.232039    Uiso  ? Ti
   Ti16       1.0     0.876845     0.748274     0.241069    Uiso  ? Ti
   O1         1.0     0.124550     0.000442     0.044213    Uiso  ? O
   O2         1.0     0.124556     0.249590     0.174366    Uiso  ? O
   O3         1.0     0.000000     0.347236     0.996753    Uiso  ? O
   O4         1.0     0.000001     0.097178     0.121780    Uiso  ? O
   O5         1.0     0.000002     0.349115     0.247465    Uiso  ? O
   O6         1.0     0.125018     0.250001     0.079699    Uiso  ? O
   O7         1.0     0.125442     0.999555     0.195286    Uiso  ? O
   O8         1.0     0.000001     0.152778     0.996753    Uiso  ? O
   O9         1.0     0.000001     0.402818     0.121781    Uiso  ? O
   O10        1.0     0.000005     0.150884     0.247471    Uiso  ? O
   O11        1.0     0.374551     0.000441     0.044213    Uiso  ? O
   O12        1.0     0.374545     0.250419     0.174371    Uiso  ? O
   O13        1.0     0.250000     0.347235     0.996753    Uiso  ? O
   O14        1.0     0.249999     0.097194     0.121780    Uiso  ? O
   O15        1.0     0.250005     0.349113     0.247462    Uiso  ? O
   O16        1.0     0.375020     0.250004     0.079707    Uiso  ? O
   O17        1.0     0.374556     0.999564     0.195280    Uiso  ? O
   O18        1.0     0.250000     0.152779     0.996753    Uiso  ? O
   O19        1.0     0.249998     0.402833     0.121777    Uiso  ? O
   O20        1.0     0.249992     0.150905     0.247469    Uiso  ? O
   O21        1.0     0.624553     0.000439     0.044204    Uiso  ? O
   O22        1.0     0.625479     0.249558     0.174359    Uiso  ? O
   O23        1.0     0.500003     0.347232     0.996753    Uiso  ? O
   O24        1.0     0.500000     0.097162     0.121779    Uiso  ? O
   O25        1.0     0.503251     0.347102     0.244726    Uiso  ? O
   O26        1.0     0.624986     0.250004     0.079705    Uiso  ? O
   O27        1.0     0.624570     0.999547     0.195278    Uiso  ? O
   O28        1.0     0.500000     0.152777     0.996753    Uiso  ? O
   O29        1.0     0.500003     0.402814     0.121788    Uiso  ? O
   O30        1.0     0.500001     0.150876     0.247469    Uiso  ? O
   O31        1.0     0.874551     0.000442     0.044214    Uiso  ? O
   O32        1.0     0.875451     0.249584     0.174366    Uiso  ? O
   O33        1.0     0.750003     0.347232     0.996752    Uiso  ? O
   O34        1.0     0.750001     0.097183     0.121779    Uiso  ? O
   O35        1.0     0.750036     0.349098     0.247446    Uiso  ? O
   O36        1.0     0.875019     0.250002     0.079698    Uiso  ? O
   O37        1.0     0.874569     0.999552     0.195287    Uiso  ? O
   O38        1.0     0.750002     0.152778     0.996753    Uiso  ? O
   O39        1.0     0.750004     0.402822     0.121778    Uiso  ? O
   O40        1.0     0.750046     0.150897     0.247468    Uiso  ? O
   O41        1.0     0.124552     0.499564     0.044213    Uiso  ? O
   O42        1.0     0.124547     0.749583     0.174353    Uiso  ? O
   O43        1.0     0.000000     0.847234     0.996753    Uiso  ? O
   O44        1.0     0.000000     0.597185     0.121780    Uiso  ? O
   O45        1.0     0.000006     0.849128     0.247472    Uiso  ? O
   O46        1.0     0.125020     0.750003     0.079695    Uiso  ? O
   O47        1.0     0.125497     0.500437     0.195277    Uiso  ? O
   O48        1.0     0.000000     0.652780     0.996753    Uiso  ? O
   O49        1.0     0.000001     0.902824     0.121779    Uiso  ? O
   O50        1.0     0.000004     0.650866     0.247467    Uiso  ? O
   O51        1.0     0.374557     0.499586     0.044195    Uiso  ? O
   O52        1.0     0.375465     0.749577     0.174326    Uiso  ? O
   O53        1.0     0.250002     0.847235     0.996753    Uiso  ? O
   O54        1.0     0.249996     0.597170     0.121775    Uiso  ? O
   O55        1.0     0.249897     0.849155     0.247471    Uiso  ? O
   O56        1.0     0.374980     0.750002     0.079697    Uiso  ? O
   O57        1.0     0.374513     0.500464     0.195276    Uiso  ? O
   O58        1.0     0.250001     0.652777     0.996754    Uiso  ? O
   O59        1.0     0.250000     0.902813     0.121779    Uiso  ? O
   O60        1.0     0.250064     0.650942     0.247479    Uiso  ? O
   O61        1.0     0.625445     0.499581     0.044197    Uiso  ? O
   O62        1.0     0.624553     0.749593     0.174282    Uiso  ? O
   O63        1.0     0.500000     0.847234     0.996754    Uiso  ? O
   O64        1.0     0.500001     0.597180     0.121779    Uiso  ? O
   O65        1.0     0.500025     0.849036     0.247472    Uiso  ? O
   O66        1.0     0.625024     0.750002     0.079695    Uiso  ? O
   O67        1.0     0.625518     0.500468     0.195261    Uiso  ? O
   O68        1.0     0.500003     0.652773     0.996755    Uiso  ? O
   O69        1.0     0.500000     0.902830     0.121778    Uiso  ? O
   O70        1.0     0.500097     0.652147     0.250345    Uiso  ? O
   O71        1.0     0.874556     0.499562     0.044214    Uiso  ? O
   O72        1.0     0.875465     0.749589     0.174353    Uiso  ? O
   O73        1.0     0.750000     0.847235     0.996753    Uiso  ? O
   O74        1.0     0.750008     0.597172     0.121776    Uiso  ? O
   O75        1.0     0.750173     0.849191     0.247470    Uiso  ? O
   O76        1.0     0.875021     0.750002     0.079694    Uiso  ? O
   O77        1.0     0.874491     0.500434     0.195279    Uiso  ? O
   O78        1.0     0.750002     0.652777     0.996753    Uiso  ? O
   O79        1.0     0.750000     0.902816     0.121778    Uiso  ? O
   O80        1.0     0.749945     0.650952     0.247478    Uiso  ? O
   O81        1.0     0.437232     0.358281     0.353836    Uiso  ? O
   O82        1.0     0.630244     0.385380     0.351525    Uiso  ? O
   O83        1.0     0.510878     0.500631     0.304615    Uiso  ? O
   S1         1.0     0.525538     0.427797     0.348333    Uiso  ? S
   C1         1.0     0.515774     0.536745     0.396439    Uiso  ? C
   C2         1.0     0.515653     0.489064     0.450594    Uiso  ? C
   C3         1.0     0.505392     0.568033     0.492868    Uiso  ? C
   F1         1.0     0.598906     0.609176     0.395212    Uiso  ? F
   F2         1.0     0.427089     0.598779     0.388010    Uiso  ? F
   F3         1.0     0.609172     0.427221     0.455681    Uiso  ? F
   F4         1.0     0.433213     0.416719     0.452743    Uiso  ? F
   H1         1.0     0.529235     0.645601     0.478589    Uiso  ? H
   H2         1.0     0.557518     0.546717     0.523324    Uiso  ? H
   H3         1.0     0.424273     0.572187     0.504933    Uiso  ? H
   H4         1.0     0.508875     0.644029     0.286854    Uiso  ? H
