# Supplementary material for: Dual-interface stabilization of low-iridium anodes for durable proton exchange membrane water electrolysis
Source: Nat Commun. 2026 Jul 4;17:6818. doi: 10.1038/s41467-026-75113-6 (PMC13389522; doi:10.1038/s41467-026-75113-6)
Supplement: Supplementary file 3 — Supplementary Data 1 [file 41467_2026_75113_MOESM3_ESM.zip › TIO2-ionomer-bridge-site.cif]

#======================================================================
# CRYSTAL DATA
#----------------------------------------------------------------------
data_VESTA_phase_1

_chemical_name_common                  'Ti-surface-1                          '
_cell_length_a                         12.114500
_cell_length_b                         12.876700
_cell_length_c                         26.438400
_cell_angle_alpha                      90.000000
_cell_angle_beta                       90.000000
_cell_angle_gamma                      90.000000
_cell_volume                           4124.252634
_space_group_name_H-M_alt              'P 1'
_space_group_IT_number                 1

loop_
_space_group_symop_operation_xyz
   'x, y, z'

loop_
   _atom_site_label
   _atom_site_occupancy
   _atom_site_fract_x
   _atom_site_fract_y
   _atom_site_fract_z
   _atom_site_adp_type
   _atom_site_U_iso_or_equiv
   _atom_site_type_symbol
   Ti1        1.0     0.000245     0.250968     0.006445    Uiso  ? Ti
   Ti2        1.0    -0.000267     0.001082     0.120204    Uiso  ? Ti
   Ti3        1.0    -0.001169     0.249678     0.237196    Uiso  ? Ti
   Ti4        1.0     0.126596     0.000968     0.000316    Uiso  ? Ti
   Ti5        1.0     0.125754     0.249760     0.121609    Uiso  ? Ti
   Ti6        1.0     0.121270    -0.001181     0.241722    Uiso  ? Ti
   Ti7        1.0     0.250163     0.249609     0.001752    Uiso  ? Ti
   Ti8        1.0     0.250589     0.000241     0.120942    Uiso  ? Ti
   Ti9        1.0     0.249563     0.252637     0.240467    Uiso  ? Ti
   Ti10       1.0     0.373663    -0.001298     0.000021    Uiso  ? Ti
   Ti11       1.0     0.373812     0.249930     0.121375    Uiso  ? Ti
   Ti12       1.0     0.363756     0.006275     0.240572    Uiso  ? Ti
   Ti13       1.0     0.499734     0.249859     0.005896    Uiso  ? Ti
   Ti14       1.0     0.501276     0.000262     0.120172    Uiso  ? Ti
   Ti15       1.0     0.500612     0.249184     0.237105    Uiso  ? Ti
   Ti16       1.0     0.626753     0.000470    -0.000155    Uiso  ? Ti
   Ti17       1.0     0.627026     0.249791     0.121784    Uiso  ? Ti
   Ti18       1.0     0.632370     0.007732     0.242232    Uiso  ? Ti
   Ti19       1.0     0.750258     0.250063     0.002220    Uiso  ? Ti
   Ti20       1.0     0.750270     0.000264     0.121897    Uiso  ? Ti
   Ti21       1.0     0.752386     0.250918     0.240370    Uiso  ? Ti
   Ti22       1.0     0.874782     0.000992    -0.000041    Uiso  ? Ti
   Ti23       1.0     0.874286     0.249926     0.121121    Uiso  ? Ti
   Ti24       1.0     0.876014    -0.000861     0.242944    Uiso  ? Ti
   Ti25       1.0    -0.000002     0.750955     0.007250    Uiso  ? Ti
   Ti26       1.0    -0.001816     0.499715     0.120696    Uiso  ? Ti
   Ti27       1.0    -0.000441     0.748596     0.237705    Uiso  ? Ti
   Ti28       1.0     0.127740     0.499443    -0.000119    Uiso  ? Ti
   Ti29       1.0     0.126111     0.750285     0.121712    Uiso  ? Ti
   Ti30       1.0     0.124541     0.499541     0.242582    Uiso  ? Ti
   Ti31       1.0     0.250032     0.750360     0.003240    Uiso  ? Ti
   Ti32       1.0     0.246846     0.499640     0.119680    Uiso  ? Ti
   Ti33       1.0     0.249530     0.749042     0.242132    Uiso  ? Ti
   Ti34       1.0     0.376420     0.501099    -0.000027    Uiso  ? Ti
   Ti35       1.0     0.374566     0.750060     0.121355    Uiso  ? Ti
   Ti36       1.0     0.376282     0.497719     0.239527    Uiso  ? Ti
   Ti37       1.0     0.500320     0.751285     0.007043    Uiso  ? Ti
   Ti38       1.0     0.502513     0.499854     0.119643    Uiso  ? Ti
   Ti39       1.0     0.495505     0.742321     0.238809    Uiso  ? Ti
   Ti40       1.0     0.627825     0.499553    -0.000331    Uiso  ? Ti
   Ti41       1.0     0.627274     0.750168     0.122953    Uiso  ? Ti
   Ti42       1.0     0.626121     0.497406     0.243305    Uiso  ? Ti
   Ti43       1.0     0.749507     0.750144     0.003473    Uiso  ? Ti
   Ti44       1.0     0.749963     0.499583     0.122029    Uiso  ? Ti
   Ti45       1.0     0.749175     0.749075     0.241279    Uiso  ? Ti
   Ti46       1.0     0.875933     0.501024    -0.000087    Uiso  ? Ti
   Ti47       1.0     0.873271     0.750056     0.122057    Uiso  ? Ti
   Ti48       1.0     0.876503     0.498808     0.242766    Uiso  ? Ti
   O1         1.0     0.127753     0.250035     0.048628    Uiso  ? O
   O2         1.0     0.128917    -0.000121     0.166413    Uiso  ? O
   O3         1.0    -0.000218     0.103974    -0.003189    Uiso  ? O
   O4         1.0    -0.000045     0.349525     0.122671    Uiso  ? O
   O5         1.0    -0.000586     0.104875     0.247632    Uiso  ? O
   O6         1.0    -0.000112     0.400038    -0.007510    Uiso  ? O
   O7         1.0     0.000026     0.152142     0.122398    Uiso  ? O
   O8         1.0     0.000442     0.400503     0.255291    Uiso  ? O
   O9         1.0     0.127614    -0.000065     0.073875    Uiso  ? O
   O10        1.0     0.127495     0.250088     0.196374    Uiso  ? O
   O11        1.0     0.372314     0.249965     0.048524    Uiso  ? O
   O12        1.0     0.372966    -0.000103     0.170253    Uiso  ? O
   O13        1.0     0.254316     0.102202    -0.007208    Uiso  ? O
   O14        1.0     0.250034     0.348903     0.122262    Uiso  ? O
   O15        1.0     0.237287     0.104022     0.252633    Uiso  ? O
   O16        1.0     0.250558     0.396107    -0.008319    Uiso  ? O
   O17        1.0     0.250060     0.150743     0.122275    Uiso  ? O
   O18        1.0     0.255923     0.400340     0.254676    Uiso  ? O
   O19        1.0     0.372463    -0.000048     0.074036    Uiso  ? O
   O20        1.0     0.372208     0.249966     0.196441    Uiso  ? O
   O21        1.0     0.627671     0.249995     0.048560    Uiso  ? O
   O22        1.0     0.626903     0.000019     0.170622    Uiso  ? O
   O23        1.0     0.500808     0.101148    -0.007751    Uiso  ? O
   O24        1.0     0.500002     0.349436     0.122370    Uiso  ? O
   O25        1.0     0.499972     0.099111     0.247954    Uiso  ? O
   O26        1.0     0.499581     0.398570    -0.007831    Uiso  ? O
   O27        1.0     0.500001     0.150554     0.122469    Uiso  ? O
   O28        1.0     0.494114     0.401384     0.250951    Uiso  ? O
   O29        1.0     0.627544    -0.000050     0.073976    Uiso  ? O
   O30        1.0     0.627778     0.249951     0.196283    Uiso  ? O
   O31        1.0     0.872352     0.250032     0.048550    Uiso  ? O
   O32        1.0     0.873935    -0.000141     0.168489    Uiso  ? O
   O33        1.0     0.752128     0.106553    -0.010724    Uiso  ? O
   O34        1.0     0.749980     0.348854     0.122436    Uiso  ? O
   O35        1.0     0.760575     0.102962     0.254603    Uiso  ? O
   O36        1.0     0.748750     0.396814    -0.011172    Uiso  ? O
   O37        1.0     0.749965     0.151103     0.122424    Uiso  ? O
   O38        1.0     0.751125     0.394746     0.255253    Uiso  ? O
   O39        1.0     0.872395     0.000025     0.073878    Uiso  ? O
   O40        1.0     0.872998     0.249903     0.194148    Uiso  ? O
   O41        1.0     0.127608     0.749997     0.048583    Uiso  ? O
   O42        1.0     0.125873     0.499934     0.166807    Uiso  ? O
   O43        1.0     0.006787     0.603836    -0.010357    Uiso  ? O
   O44        1.0     0.000258     0.849497     0.122418    Uiso  ? O
   O45        1.0     0.000392     0.599429     0.255955    Uiso  ? O
   O46        1.0    -0.000059     0.898978    -0.007826    Uiso  ? O
   O47        1.0    -0.000012     0.652453     0.122355    Uiso  ? O
   O48        1.0    -0.000021     0.899536     0.255933    Uiso  ? O
   O49        1.0     0.127621     0.499994     0.073899    Uiso  ? O
   O50        1.0     0.127848     0.749983     0.196373    Uiso  ? O
   O51        1.0     0.372402     0.750001     0.048562    Uiso  ? O
   O52        1.0     0.372308     0.499875     0.170842    Uiso  ? O
   O53        1.0     0.250830     0.604226    -0.008528    Uiso  ? O
   O54        1.0     0.250021     0.848903     0.122515    Uiso  ? O
   O55        1.0     0.256296     0.598347     0.250225    Uiso  ? O
   O56        1.0     0.248334     0.895081    -0.010848    Uiso  ? O
   O57        1.0     0.250103     0.651171     0.122459    Uiso  ? O
   O58        1.0     0.250983     0.896630     0.256969    Uiso  ? O
   O59        1.0     0.372410     0.499985     0.074015    Uiso  ? O
   O60        1.0     0.372487     0.750251     0.196277    Uiso  ? O
   O61        1.0     0.627639     0.749985     0.048673    Uiso  ? O
   O62        1.0     0.627169     0.499734     0.168291    Uiso  ? O
   O63        1.0     0.506812     0.603546    -0.010359    Uiso  ? O
   O64        1.0     0.500027     0.849566     0.122434    Uiso  ? O
   O65        1.0     0.494193     0.593959     0.242450    Uiso  ? O
   O66        1.0     0.499701     0.898991    -0.008164    Uiso  ? O
   O67        1.0     0.500134     0.652177     0.122521    Uiso  ? O
   O68        1.0     0.500089     0.901528     0.250558    Uiso  ? O
   O69        1.0     0.627559     0.499990     0.073943    Uiso  ? O
   O70        1.0     0.627470     0.750109     0.196501    Uiso  ? O
   O71        1.0     0.872406     0.750025     0.048550    Uiso  ? O
   O72        1.0     0.873172     0.499911     0.168256    Uiso  ? O
   O73        1.0     0.751846     0.603808    -0.008903    Uiso  ? O
   O74        1.0     0.750085     0.848874     0.122489    Uiso  ? O
   O75        1.0     0.749915     0.598768     0.245836    Uiso  ? O
   O76        1.0     0.747632     0.893223    -0.011528    Uiso  ? O
   O77        1.0     0.750112     0.651176     0.122447    Uiso  ? O
   O78        1.0     0.740762     0.896051     0.253950    Uiso  ? O
   O79        1.0     0.872442     0.499998     0.073918    Uiso  ? O
   O80        1.0     0.872415     0.750120     0.196342    Uiso  ? O
   O81        1.0     0.410933     0.573534     0.359964    Uiso  ? O
   O82        1.0     0.615059     0.603324     0.358565    Uiso  ? O
   O83        1.0     0.488766     0.730576     0.319632    Uiso  ? O
   S1         1.0     0.502912     0.644438     0.359959    Uiso  ? S
   C1         1.0     0.488918     0.723115     0.421253    Uiso  ? C
   C2         1.0     0.504639     0.650597     0.468940    Uiso  ? C
   C3         1.0     0.494164     0.708581     0.517898    Uiso  ? C
   F1         1.0     0.572173     0.796731     0.423444    Uiso  ? F
   F2         1.0     0.388398     0.775460     0.423431    Uiso  ? F
   F3         1.0     0.606255     0.601279     0.464265    Uiso  ? F
   F4         1.0     0.422691     0.573659     0.466750    Uiso  ? F
   H1         1.0     0.502541     0.792972     0.511391    Uiso  ? H
   H2         1.0     0.554960     0.679261     0.545161    Uiso  ? H
   H3         1.0     0.409543     0.696876     0.531418    Uiso  ? H
   H4         1.0     0.493295     0.926958     0.285300    Uiso  ? H
