# Supplementary material for: Dual-interface stabilization of low-iridium anodes for durable proton exchange membrane water electrolysis
Source: Nat Commun. 2026 Jul 4;17:6818. doi: 10.1038/s41467-026-75113-6 (PMC13389522; doi:10.1038/s41467-026-75113-6)
Supplement: Supplementary file 3 — Supplementary Data 1 [file 41467_2026_75113_MOESM3_ESM.zip › TIO2-ionomer-CUS-site.cif]

#======================================================================
# CRYSTAL DATA
#----------------------------------------------------------------------
data_VESTA_phase_1

_chemical_name_common                  'Ti-surface-2                          '
_cell_length_a                         12.114500
_cell_length_b                         12.876700
_cell_length_c                         26.438400
_cell_angle_alpha                      90.000000
_cell_angle_beta                       90.000000
_cell_angle_gamma                      90.000000
_cell_volume                           4124.252634
_space_group_name_H-M_alt              'P 1'
_space_group_IT_number                 1

loop_
_space_group_symop_operation_xyz
   'x, y, z'

loop_
   _atom_site_label
   _atom_site_occupancy
   _atom_site_fract_x
   _atom_site_fract_y
   _atom_site_fract_z
   _atom_site_adp_type
   _atom_site_U_iso_or_equiv
   _atom_site_type_symbol
   Ti1        1.0     0.003138     0.250462     0.003856    Uiso  ? Ti
   Ti2        1.0     0.002301     0.000200     0.119949    Uiso  ? Ti
   Ti3        1.0     0.004749     0.249942     0.241092    Uiso  ? Ti
   Ti4        1.0     0.125471     0.003188     0.998443    Uiso  ? Ti
   Ti5        1.0     0.126317     0.251083     0.122321    Uiso  ? Ti
   Ti6        1.0     0.125454     0.003279     0.244335    Uiso  ? Ti
   Ti7        1.0     0.250457     0.249160     0.003616    Uiso  ? Ti
   Ti8        1.0     0.248769     0.999962     0.121275    Uiso  ? Ti
   Ti9        1.0     0.243996     0.248593     0.245243    Uiso  ? Ti
   Ti10       1.0     0.375139     0.001011     0.002246    Uiso  ? Ti
   Ti11       1.0     0.373518     0.248832     0.122731    Uiso  ? Ti
   Ti12       1.0     0.373091     0.000928     0.239077    Uiso  ? Ti
   Ti13       1.0     0.500222     0.249711     0.007214    Uiso  ? Ti
   Ti14       1.0     0.500657     0.999880     0.120401    Uiso  ? Ti
   Ti15       1.0     0.498322     0.249383     0.237511    Uiso  ? Ti
   Ti16       1.0     0.623773     0.000622     0.999934    Uiso  ? Ti
   Ti17       1.0     0.624597     0.247916     0.122312    Uiso  ? Ti
   Ti18       1.0     0.625832     0.005391     0.241359    Uiso  ? Ti
   Ti19       1.0     0.753674     0.250369     0.005843    Uiso  ? Ti
   Ti20       1.0     0.745806     0.999887     0.119464    Uiso  ? Ti
   Ti21       1.0     0.751727     0.250549     0.242097    Uiso  ? Ti
   Ti22       1.0     0.874865     0.999317     0.000218    Uiso  ? Ti
   Ti23       1.0     0.873470     0.250177     0.123222    Uiso  ? Ti
   Ti24       1.0     0.873165     0.999521     0.238868    Uiso  ? Ti
   Ti25       1.0     0.998798     0.750376     0.007456    Uiso  ? Ti
   Ti26       1.0     0.996559     0.499695     0.118688    Uiso  ? Ti
   Ti27       1.0     0.004409     0.750744     0.235346    Uiso  ? Ti
   Ti28       1.0     0.126781     0.498505     0.000128    Uiso  ? Ti
   Ti29       1.0     0.127428     0.749595     0.122325    Uiso  ? Ti
   Ti30       1.0     0.123684     0.498981     0.237282    Uiso  ? Ti
   Ti31       1.0     0.250060     0.752213     0.003244    Uiso  ? Ti
   Ti32       1.0     0.254257     0.499833     0.119687    Uiso  ? Ti
   Ti33       1.0     0.258271     0.749518     0.246824    Uiso  ? Ti
   Ti34       1.0     0.377037     0.501189     0.000049    Uiso  ? Ti
   Ti35       1.0     0.376020     0.750088     0.122207    Uiso  ? Ti
   Ti36       1.0     0.367347     0.492066     0.242717    Uiso  ? Ti
   Ti37       1.0     0.500361     0.751067     0.007012    Uiso  ? Ti
   Ti38       1.0     0.504354     0.499141     0.122293    Uiso  ? Ti
   Ti39       1.0     0.498569     0.763564     0.237015    Uiso  ? Ti
   Ti40       1.0     0.624880     0.502427     0.000162    Uiso  ? Ti
   Ti41       1.0     0.626572     0.749921     0.121767    Uiso  ? Ti
   Ti42       1.0     0.625214     0.496929     0.244629    Uiso  ? Ti
   Ti43       1.0     0.750990     0.750398     0.003930    Uiso  ? Ti
   Ti44       1.0     0.749810     0.499188     0.122571    Uiso  ? Ti
   Ti45       1.0     0.750104     0.749842     0.242580    Uiso  ? Ti
   Ti46       1.0     0.874514     0.497133     0.999417    Uiso  ? Ti
   Ti47       1.0     0.873248     0.749153     0.122639    Uiso  ? Ti
   Ti48       1.0     0.873970     0.499263     0.243171    Uiso  ? Ti
   O1         1.0     0.127572     0.249964     0.048510    Uiso  ? O
   O2         1.0     0.127522     0.999986     0.170648    Uiso  ? O
   O3         1.0     0.000136     0.100823     0.991080    Uiso  ? O
   O4         1.0     0.000041     0.348884     0.119987    Uiso  ? O
   O5         1.0     0.994419     0.098784     0.245047    Uiso  ? O
   O6         1.0     0.000062     0.398979     0.991115    Uiso  ? O
   O7         1.0     0.000002     0.151074     0.119989    Uiso  ? O
   O8         1.0     0.005633     0.401081     0.245021    Uiso  ? O
   O9         1.0     0.127524    -0.000002     0.073960    Uiso  ? O
   O10        1.0     0.127787     0.249954     0.196121    Uiso  ? O
   O11        1.0     0.372299     0.249995     0.048577    Uiso  ? O
   O12        1.0     0.372051     0.999971     0.170953    Uiso  ? O
   O13        1.0     0.251708     0.104172     0.991136    Uiso  ? O
   O14        1.0     0.250083     0.348809     0.122438    Uiso  ? O
   O15        1.0     0.259415     0.100421     0.250362    Uiso  ? O
   O16        1.0     0.249838     0.396047     0.997037    Uiso  ? O
   O17        1.0     0.250065     0.151138     0.122430    Uiso  ? O
   O18        1.0     0.238816     0.396071     0.252820    Uiso  ? O
   O19        1.0     0.370744     0.999972     0.073369    Uiso  ? O
   O20        1.0     0.372012     0.250004     0.196323    Uiso  ? O
   O21        1.0     0.627740     0.250016     0.048559    Uiso  ? O
   O22        1.0     0.627940     0.000006     0.171025    Uiso  ? O
   O23        1.0     0.499995     0.104189     0.991710    Uiso  ? O
   O24        1.0     0.500012     0.348869     0.119972    Uiso  ? O
   O25        1.0     0.489088     0.099169     0.252794    Uiso  ? O
   O26        1.0     0.500062     0.399324     0.991087    Uiso  ? O
   O27        1.0     0.499969     0.151370     0.119949    Uiso  ? O
   O28        1.0     0.495975     0.399386     0.245234    Uiso  ? O
   O29        1.0     0.628038     0.999986     0.073786    Uiso  ? O
   O30        1.0     0.627780     0.249927     0.196338    Uiso  ? O
   O31        1.0     0.877873     0.250006     0.048759    Uiso  ? O
   O32        1.0     0.872278     0.999990     0.170779    Uiso  ? O
   O33        1.0     0.750111     0.103836     0.997015    Uiso  ? O
   O34        1.0     0.748493     0.347367     0.122177    Uiso  ? O
   O35        1.0     0.760962     0.103312     0.255526    Uiso  ? O
   O36        1.0     0.750224     0.395969     0.991979    Uiso  ? O
   O37        1.0     0.750091     0.151106     0.122439    Uiso  ? O
   O38        1.0     0.752476     0.397358     0.248639    Uiso  ? O
   O39        1.0     0.872461     0.999991     0.074093    Uiso  ? O
   O40        1.0     0.872524     0.249989     0.196291    Uiso  ? O
   O41        1.0     0.127650     0.750001     0.048500    Uiso  ? O
   O42        1.0     0.128391     0.500001     0.168445    Uiso  ? O
   O43        1.0    -0.000007     0.599151     0.992003    Uiso  ? O
   O44        1.0     0.999994     0.848881     0.119991    Uiso  ? O
   O45        1.0     0.005506     0.598956     0.245791    Uiso  ? O
   O46        1.0     0.999617     0.899130     0.991173    Uiso  ? O
   O47        1.0     0.000055     0.651116     0.119988    Uiso  ? O
   O48        1.0     0.994419     0.900978     0.245054    Uiso  ? O
   O49        1.0     0.127558     0.500003     0.074024    Uiso  ? O
   O50        1.0     0.128300     0.750018     0.196316    Uiso  ? O
   O51        1.0     0.372245     0.750029     0.048544    Uiso  ? O
   O52        1.0     0.373667     0.500048     0.170250    Uiso  ? O
   O53        1.0     0.251855     0.604053     0.996196    Uiso  ? O
   O54        1.0     0.250118     0.848808     0.122436    Uiso  ? O
   O55        1.0     0.244380     0.598734     0.252781    Uiso  ? O
   O56        1.0     0.244606     0.900886     0.991953    Uiso  ? O
   O57        1.0     0.250101     0.651194     0.122440    Uiso  ? O
   O58        1.0     0.255329     0.901103     0.252858    Uiso  ? O
   O59        1.0     0.372570     0.499985     0.073999    Uiso  ? O
   O60        1.0     0.371903     0.749999     0.196149    Uiso  ? O
   O61        1.0     0.627737     0.749999     0.048577    Uiso  ? O
   O62        1.0     0.627427     0.500005     0.170588    Uiso  ? O
   O63        1.0     0.500012     0.604244     0.991713    Uiso  ? O
   O64        1.0     0.499993     0.848588     0.119960    Uiso  ? O
   O65        1.0     0.494314     0.604729     0.245202    Uiso  ? O
   O66        1.0     0.500145     0.899230     0.991080    Uiso  ? O
   O67        1.0     0.500028     0.651106     0.119981    Uiso  ? O
   O68        1.0     0.494596     0.906259     0.252777    Uiso  ? O
   O69        1.0     0.627574     0.499986     0.074020    Uiso  ? O
   O70        1.0     0.627704     0.750036     0.196308    Uiso  ? O
   O71        1.0     0.872990     0.749989     0.050908    Uiso  ? O
   O72        1.0     0.873275     0.499995     0.168354    Uiso  ? O
   O73        1.0     0.749808     0.603970     0.997044    Uiso  ? O
   O74        1.0     0.750105     0.848802     0.122451    Uiso  ? O
   O75        1.0     0.747442     0.601440     0.245818    Uiso  ? O
   O76        1.0     0.750032     0.895923     0.997059    Uiso  ? O
   O77        1.0     0.749892     0.651183     0.122437    Uiso  ? O
   O78        1.0     0.755513     0.901813     0.255234    Uiso  ? O
   O79        1.0     0.872378     0.499989     0.073915    Uiso  ? O
   O80        1.0     0.872295     0.749998     0.196429    Uiso  ? O
   O81        1.0     0.615273     0.319241     0.356856    Uiso  ? O
   O82        1.0     0.777500     0.442595     0.359661    Uiso  ? O
   O83        1.0     0.600051     0.495617     0.321631    Uiso  ? O
   S1         1.0     0.657849     0.425761     0.358684    Uiso  ? S
   C1         1.0     0.604663     0.479170     0.421195    Uiso  ? C
   C2         1.0     0.651983     0.423639     0.468872    Uiso  ? C
   C3         1.0     0.611007     0.473139     0.517619    Uiso  ? C
   F1         1.0     0.627906     0.583338     0.423451    Uiso  ? F
   F2         1.0     0.489169     0.473849     0.425763    Uiso  ? F
   F3         1.0     0.766460     0.432241     0.466656    Uiso  ? F
   F4         1.0     0.627777     0.318008     0.464462    Uiso  ? F
   H1         1.0     0.635398     0.554071     0.520005    Uiso  ? H
   H2         1.0     0.647977     0.430867     0.549060    Uiso  ? H
   H3         1.0     0.520855     0.467675     0.519731    Uiso  ? H
   H4         1.0     0.489574     0.622757     0.281483    Uiso  ? H
