# Supplementary material for: Dual-interface stabilization of low-iridium anodes for durable proton exchange membrane water electrolysis
Source: Nat Commun. 2026 Jul 4;17:6818. doi: 10.1038/s41467-026-75113-6 (PMC13389522; doi:10.1038/s41467-026-75113-6)
Supplement: Supplementary file 5 — Source Data [file 41467_2026_75113_MOESM5_ESM.xlsx]

## Sheet: Fig. 1f
x1	y1	x2	y2
Pore size (µm)	Log Differential Intrusion	Pore size (µm)	Log Differential Intrusion
IrO2 ref	IrO2 ref	ALD-7	ALD-7
813.327	0.21315	811.804	0.09375
561.682	0.41328	562.721	0.05356
430.889	0.37742	429.315	0.0079
348.234	0.01361	349.52	-0.03212
291.741	0.01344	291.969	-0.05216
251.184	0.04773	251.927	-0.00817
221.077	0.02025	220.99	-0.00199
197.483	-0.00388	196.921	-0.01501
177.709	-0.01332	177.279	-0.01858
158.934	-0.01018	158.939	-0.00302
147.206	-0.0066	147.634	0.00757
136.983	-0.00289	137.222	0.01263
127.337	0.01048	127.394	0.01261
118.733	0.02717	118.652	0.00847
110.448	0.0354	110.378	0.00543
102.802	0.03713	102.717	0.00462
95.5742	0.03041	95.5837	0.00293
88.8923	0.01307	88.8965	0.000799779
82.7251	0.00273	82.7043	0.000152207
76.9029	0.00331	76.8817	0.000642707
71.4957	0.00515	71.6126	0.00197
66.5804	0.00727	66.581	0.00331
61.9152	0.0079	61.8852	0.00336
57.4821	0.00779	57.4888	0.00283
53.432	0.00756	53.4424	0.00244
49.6554	0.00721	49.634	0.00219
46.1087	0.00689	46.0871	0.00254
42.7868	0.00628	42.8036	0.00302
39.7801	0.00457	39.7786	0.00232
36.9789	0.00235	36.9892	0.00107
34.3533	0.00046539	34.3588	-4.12975e-05
31.9412	-0.000466517	31.9338	-0.00108
29.6698	-0.000773295	29.6811	-0.00138
27.5744	-0.000845538	27.582	-0.000903731
25.6192	-0.000620916	25.611	-0.000352394
23.8057	-0.000203886	23.797	0.000172951
22.1203	0.000161637	22.123	0.000857593
20.5541	0.000704906	20.5534	0.00164
19.0971	0.00128	19.1078	0.00231
17.7457	0.00147	17.7461	0.00271
16.4914	0.00137	16.4906	0.00271
15.3195	0.00117	15.3183	0.00244
14.233	0.00137	14.2351	0.00233
13.2264	0.00162	13.225	0.00238
12.292	0.0021	12.2912	0.00273
11.4188	0.0035	11.4186	0.00334
10.6103	0.00649	10.61	0.00379
9.85394	0.01033	9.85423	0.00406
9.15822	0.01336	9.15738	0.00434
8.51153	0.01588	8.51143	0.00452
7.90865	0.01912	7.90869	0.00506
7.34798	0.02012	7.34693	0.00543
6.81891	0.01852	6.82751	0.00461
6.33363	0.01671	6.33418	0.00391
5.81966	0.01432	5.87449	0.00439
5.48268	0.01259	5.35565	0.01213
5.05249	0.01233	5.06108	0.02122
4.64393	0.01041	4.63117	0.03184
4.3166	0.00578	4.29433	0.03405
3.91352	0.00108	4.00138	0.03141
3.72042	-0.000176439	3.67982	0.02383
3.38464	-0.0012	3.39592	0.01969
3.16751	-0.00134	3.15733	0.01876
2.9224	-0.00146	2.92904	0.0171
2.68333	-0.00146	2.72074	0.01389
2.5105	-0.00145	2.5155	0.00983
2.31406	-0.00152	2.32514	0.00594
2.15502	-0.00146	2.14233	0.00252
1.9964	-0.00129	1.99627	0.000742299
1.85217	-0.00102	1.85739	9.90264e-05
1.70482	-0.000788653	1.72407	-0.000159146
1.59167	-0.000723154	1.59952	-0.000303266
1.47905	-0.0006738	1.4848	-0.000283062
1.37455	-0.000666305	1.37512	-0.00028716
1.27182	-0.000534726	1.27248	-0.000233122
1.181	-0.000334386	1.1806	-6.40587e-05
1.09451	-0.000356182	1.09904	8.06237e-06
1.02045	-0.000340907	1.01851	8.41392e-05
0.94425	-0.000208162	0.94575	0.000148186
0.87827	-0.000136696	0.87483	0.000159263
0.81526	1.15086e-05	0.81254	0.000236075
0.75599	0.000117185	0.75676	0.00030071
0.7019	-7.51452e-05	0.70131	0.000313132
0.65219	-0.000283116	0.65124	0.00035429
0.60471	-0.000438247	0.60495	0.000348876
0.56196	-0.000557504	0.56129	0.000292136
0.5215	-0.000426098	0.52164	0.000302074
0.4845	-8.73108e-05	0.48467	0.000329538
0.44911	0.000175512	0.45029	0.000332659
0.41806	0.000358803	0.41783	0.000414163
0.38846	0.000509029	0.38828	0.000607625
0.36078	0.00046427	0.36051	0.000733354
0.33506	0.000381395	0.335	0.000742013
0.31148	0.000403233	0.31125	0.000727472
0.28877	0.000421994	0.28892	0.000689019
0.26853	0.000398633	0.26862	0.000559878
0.24975	0.000385089	0.24958	0.000503297
0.23183	0.00035476	0.23169	0.000458737
0.21532	0.000244483	0.21524	0.000330566
0.19994	0.00021551	0.20004	0.000325376
0.1858	0.000256771	0.18584	0.000370063
0.17251	0.000255537	0.17263	0.000313601
0.16033	0.000337106	0.16034	0.000346245
0.14895	0.000501373	0.14899	0.000415979
0.13841	0.000736962	0.13829	0.000476021
0.1286	0.00091161	0.12859	0.000542545
0.11948	0.000870051	0.11947	0.000520446
0.11097	0.000763574	0.11098	0.000408187
0.10313	0.000605824	0.10309	0.000297458
0.0958	0.000525514	0.0958	0.000313665
0.08898	0.000590161	0.08901	0.000416801
0.0827	0.000517604	0.08265	0.000456675
0.0768	0.000388544	0.07683	0.000475271
0.07139	0.000322727	0.07138	0.000430743
0.06633	0.000345431	0.06633	0.000362831
0.06169	0.00059419	0.06171	0.000416924
0.05732	0.000866085	0.05732	0.000563826
0.05326	0.000841371	0.05325	0.000598594
0.04947	0.000928841	0.04949	0.000643706
0.04596	0.00103	0.04597	0.000652556
0.04319	0.000965326	0.04319	0.000567108
0.03971	0.000981011	0.03968	0.00066341
0.03692	0.000946758	0.03688	0.000750712
0.03425	0.000498168	0.03431	0.000383263
0.03182	0.000289176	0.03182	7.05102e-05
0.02956	0.000318967	0.02956	-7.94309e-05
0.02746	0.000861842	0.02746	6.55497e-05
0.02551	0.00169	0.02551	0.000655344
0.02371	0.0021	0.02369	0.00109
0.02202	0.00224	0.02202	0.00116
0.02045	0.00236	0.02045	0.00106
0.019	0.0023	0.019	0.000990931
0.01765	0.00283	0.01765	0.00151
0.0164	0.00382	0.0164	0.00236
0.01523	0.00429	0.01524	0.0032
0.01415	0.00427	0.01415	0.00447
0.01315	0.00451	0.01315	0.00569
0.01221	0.00396	0.01221	0.0064
0.01135	0.00232	0.01135	0.00717
0.01054	0.00183	0.01054	0.00766
0.00976	0.00312	0.0098	0.00736
0.0091	0.00419	0.0091	0.00711
0.00842	0.00579	0.00845	0.0064
0.00785	0.00591	0.00785	0.00439
0.00729	0.00297	0.00729	0.00153
0.00677	0.00108	0.00678	-0.000687708
0.00629	0.00288	0.00629	0.00171
0.00585	0.00444	0.00585	0.00317
0.0055	0.00465	0.00548	0.00359

## Sheet: Fig. 2a
x	y1	y1	y1	y1	y1	y1	y1	y1	y1	y1
Current density (A/cm2)	Cell voltage (V)
	IrO2 ref	ALD-3	ALD-5	ALD-7	ALD-10	IrO2 ref (iR-free)	ALD-3 (iR-free)	ALD-5 (iR-free)	ALD-7 (iR-free)	ALD-10 (iR-free)
0.01	1.42623	1.42615	1.42707	1.44566	1.43828	1.42504	1.42511	1.42592	1.44451	1.43723
0.02	1.44104	1.43714	1.43976	1.4543	1.44648	1.43866	1.43507	1.43746	1.452	1.44438
0.03	1.45062	1.44628	1.44706	1.4618	1.4548	1.44706	1.44317	1.44362	1.45835	1.45164
0.05	1.46476	1.45855	1.46055	1.47175	1.46636	1.45882	1.45337	1.45481	1.466	1.4611
0.08	1.47979	1.47177	1.47323	1.48398	1.47944	1.47029	1.46348	1.46405	1.47478	1.47102
0.1	1.48882	1.47941	1.48088	1.49132	1.48697	1.47694	1.46905	1.4694	1.47982	1.47645
0.25	1.53546	1.51919	1.52236	1.53193	1.52998	1.50576	1.49329	1.49366	1.50318	1.50368
0.5	1.59228	1.56981	1.57469	1.58379	1.58332	1.53288	1.51801	1.51729	1.52629	1.53072
0.75	1.64088	1.61334	1.6194	1.62864	1.62815	1.55178	1.53564	1.5333	1.54239	1.54925
1	1.68623	1.65302	1.65992	1.66892	1.6679	1.56743	1.54942	1.54512	1.55392	1.5627
1.25	1.7282	1.69063	1.69785	1.70643	1.70657	1.5797	1.56113	1.55435	1.56268	1.57507
1.5	1.76804	1.7259	1.73621	1.74377	1.74288	1.58984	1.5705	1.56401	1.57127	1.58508
1.75	1.80643	1.7598	1.77428	1.77884	1.77582	1.59853	1.5785	1.57338	1.57759	1.59172
2	1.84401	1.79267	1.81021	1.81276	1.8101	1.60641	1.58547	1.58061	1.58276	1.5997
2.5	1.9154	1.85573	1.87648	1.87864	1.87184	1.6184	1.59673	1.58948	1.59114	1.60884
3	1.98391	1.91505	1.93933	1.93931	1.93734	1.62751	1.60425	1.59493	1.59431	1.62174

## Sheet: Fig. 2b
L	x1	y1	y1	y1
		Overpotential (mV)
		ohmic	kinetic	mass
IrO2 ref (127 µm)	BoT	356.4	102.6	94.9
	EoT	357.6	123	103.7
ALD-7 (127 µm)	BoT	345.1	115.5	48.6
	EoT	345	123.8	34
ALD-7 (80 µm)	BoT	216.4	116.5	61.2
	EoT	202.8	122.9	58.1

## Sheet: Fig. 2c
L	x1	y1
		∆η (mV)
IrO2 ref (127 µm)	mass	8.8
	kinetic	20.4
	ohmic	1.2
ALD-7 (127 µm)	mass	-14.6
	kinetic	8.3
	ohmic	-0.1
ALD-7 (80 µm)	mass	-3.1
	kinetic	6.4
	ohmic	-13.6

## Sheet: Fig. 2d
x1	y1	y1	y1
Time (hour)	Cell voltage (V)
	IrO2 ref (127 µm)	ALD-7 (127 µm)	ALD-7 (80 µm)
0.00833	1.98343	1.94174	1.82748
0.01667	1.98283	1.94233	1.82764
0.025	1.98288	1.94173	1.82742
0.03333	1.9836	1.94131	1.82727
0.04167	1.98433	1.9419	1.82811
0.05	1.98526	1.94262	1.82826
0.05833	1.98571	1.94268	1.82809
0.06667	1.98585	1.94259	1.82819
0.075	1.98574	1.94334	1.82841
0.08333	1.98569	1.94256	1.82838
0.09167	1.98545	1.94263	1.82833
0.1	1.98537	1.94262	1.82835
0.10833	1.98525	1.94281	1.82831
0.11667	1.98517	1.94305	1.82848
0.125	1.98486	1.94291	1.82905
0.13333	1.98529	1.94262	1.82881
0.14167	1.98545	1.94297	1.82841
0.15	1.98558	1.9427	1.82832
0.15833	1.98524	1.94298	1.82863
0.16667	1.98498	1.94258	1.82899
0.175	1.98482	1.94238	1.82902
0.18333	1.98484	1.94265	1.82887
0.19167	1.98538	1.94313	1.82869
0.2	1.98617	1.94317	1.82855
0.20833	1.98649	1.94314	1.82872
0.21667	1.98621	1.94314	1.82891
0.225	1.98581	1.94309	1.82905
0.23333	1.98516	1.94258	1.82974
0.24167	1.98504	1.94247	1.829
0.25	1.98518	1.94273	1.82887
0.25833	1.98602	1.94309	1.82851
0.26667	1.98634	1.94327	1.82871
0.275	1.9866	1.94313	1.8292
0.28333	1.98628	1.94387	1.82957
0.29167	1.98575	1.94358	1.82941
0.3	1.98557	1.94326	1.82907
0.30833	1.98577	1.94274	1.82878
0.31667	1.98613	1.94307	1.82874
0.325	1.98673	1.94361	1.82912
0.33333	1.98693	1.9438	1.82963
0.34167	1.98702	1.94363	1.82967
0.35	1.98632	1.9427	1.82931
0.35833	1.98601	1.9425	1.82889
0.36667	1.98587	1.94284	1.82882
0.375	1.98616	1.94351	1.82906
0.38333	1.9863	1.94375	1.82956
0.39167	1.98619	1.9444	1.82975
0.4	1.98599	1.94326	1.82949
0.40833	1.98586	1.94259	1.82921
0.41667	1.9863	1.94279	1.82933
0.425	1.98695	1.94375	1.82939
0.43333	1.98736	1.94403	1.82995
0.44167	1.98714	1.94392	1.83015
0.45	1.9866	1.94368	1.82981
0.45833	1.98608	1.94379	1.82946
0.46667	1.98597	1.94321	1.82938
0.475	1.98593	1.94307	1.82959
0.48333	1.98653	1.94356	1.82986
0.49167	1.98705	1.94383	1.82993
0.5	1.98712	1.94367	1.82966
0.50833	1.98697	1.94356	1.82943
0.51667	1.98658	1.94356	1.82942
0.525	1.98652	1.94381	1.82968
0.53333	1.98689	1.94332	1.82992
0.54167	1.98733	1.9435	1.8301
0.55	1.98751	1.94376	1.83007
0.55833	1.9871	1.94395	1.82985
0.56667	1.98651	1.94386	1.82949
0.575	1.98631	1.94358	1.82953
0.58333	1.98656	1.94402	1.82983
0.59167	1.98712	1.94377	1.83024
0.6	1.98762	1.94284	1.83028
0.60833	1.98772	1.94299	1.83014
0.61667	1.98742	1.9438	1.82982
0.625	1.98701	1.94412	1.82964
0.63333	1.98708	1.94386	1.82985
0.64167	1.9874	1.94335	1.82976
0.65	1.98756	1.94341	1.82975
0.65833	1.98763	1.94313	1.82996
0.66667	1.98748	1.94299	1.83016
0.675	1.98708	1.94318	1.83026
0.68333	1.98708	1.94317	1.83044
0.69167	1.9872	1.9436	1.83026
0.7	1.9882	1.94369	1.83021
0.70833	1.98753	1.94394	1.83023
0.71667	1.98745	1.94347	1.83032
0.725	1.98714	1.94311	1.83039
0.73333	1.98724	1.94321	1.83071
0.74167	1.98721	1.94343	1.831
0.75	1.98745	1.94365	1.83069
0.75833	1.98794	1.94374	1.8302
0.76667	1.98841	1.94397	1.83007
0.775	1.98863	1.94423	1.8303
0.78333	1.98849	1.94378	1.83067
0.79167	1.98878	1.94331	1.83073
0.8	1.98839	1.94358	1.83046
0.80833	1.98819	1.94399	1.83019
0.81667	1.98844	1.94419	1.83018
0.825	1.98821	1.94392	1.83031
0.83333	1.9878	1.94349	1.8306
0.84167	1.98788	1.94369	1.83066
0.85	1.98796	1.94328	1.83071
0.85833	1.98835	1.94345	1.83066
0.86667	1.98858	1.94412	1.8303
0.875	1.98853	1.94419	1.83025
0.88333	1.98824	1.94421	1.83058
0.89167	1.98785	1.94365	1.83093
0.9	1.98786	1.94367	1.83095
0.90833	1.98765	1.94357	1.83074
0.91667	1.98833	1.94396	1.83099
0.925	1.98874	1.94401	1.83105
0.93333	1.98873	1.94359	1.83061
0.94167	1.98841	1.94358	1.83062
0.95	1.9882	1.9437	1.83093
0.95833	1.98805	1.94408	1.8311
0.96667	1.98835	1.94426	1.83095
0.975	1.98851	1.9441	1.83073
0.98333	1.98844	1.94414	1.83073
0.99167	1.98811	1.94408	1.83045
1	1.98793	1.94338	1.8306
1.00833	1.9882	1.94371	1.83093
1.01667	1.98847	1.94433	1.83122
1.025	1.98876	1.94467	1.83128
1.03333	1.98906	1.9445	1.83111
1.04167	1.98866	1.94395	1.83078
1.05	1.98851	1.94422	1.83069
1.05833	1.98814	1.94351	1.8309
1.06667	1.98801	1.94372	1.83116
1.075	1.98813	1.94435	1.83159
1.08333	1.9884	1.94463	1.83102
1.09167	1.98862	1.94411	1.83073
1.1	1.98882	1.94369	1.83071
1.10833	1.98913	1.9435	1.83092
1.11667	1.98935	1.94464	1.83128
1.125	1.98918	1.94468	1.83181
1.13333	1.98922	1.94451	1.83163
1.14167	1.98932	1.94457	1.83102
1.15	1.98917	1.94431	1.83069
1.15833	1.98887	1.94434	1.83076
1.16667	1.98879	1.94495	1.83122
1.175	1.98902	1.94401	1.83149
1.18333	1.98941	1.94378	1.8314
1.19167	1.98993	1.94387	1.8311
1.2	1.99026	1.94387	1.83081
1.20833	1.99069	1.94384	1.83088
1.21667	1.98979	1.94373	1.83132
1.225	1.98947	1.94402	1.83178
1.23333	1.98923	1.94433	1.83225
1.24167	1.98956	1.9446	1.83149
1.25	1.98961	1.94378	1.83116
1.25833	1.98993	1.94395	1.83116
1.26667	1.98972	1.9443	1.8314
1.275	1.98945	1.94452	1.83165
1.28333	1.98938	1.9447	1.83164
1.29167	1.98937	1.94488	1.83147
1.3	1.98965	1.94411	1.83158
1.30833	1.98974	1.94394	1.83114
1.31667	1.9899	1.94435	1.83058
1.325	1.99007	1.94475	1.8309
1.33333	1.98968	1.94476	1.83133
1.34167	1.98949	1.94451	1.83168
1.35	1.98985	1.94366	1.83163
1.35833	1.9899	1.94351	1.8314
1.36667	1.99041	1.94405	1.83113
1.375	1.99044	1.94449	1.8313
1.38333	1.98993	1.94523	1.83155
1.39167	1.98936	1.94449	1.83224
1.4	1.98927	1.94373	1.83261
1.40833	1.98946	1.944	1.83213
1.41667	1.99	1.94439	1.83184
1.425	1.99035	1.94485	1.83143
1.43333	1.99011	1.94482	1.83147
1.44167	1.98988	1.94473	1.83179
1.45	1.98986	1.94476	1.83213
1.45833	1.99007	1.94452	1.83213
1.46667	1.99035	1.94419	1.83196
1.475	1.99049	1.94443	1.83179
1.48333	1.99042	1.94482	1.8318
1.49167	1.99008	1.94486	1.83203
1.5	1.9897	1.94459	1.83223
1.50833	1.98993	1.94456	1.83247
1.51667	1.99029	1.94547	1.83224
1.525	1.99079	1.94487	1.83241
1.53333	1.991	1.94431	1.83177
1.54167	1.99072	1.94437	1.83164
1.55	1.99029	1.94484	1.83183
1.55833	1.98963	1.94506	1.83213
1.56667	1.98987	1.94513	1.8325
1.575	1.99037	1.94496	1.83213
1.58333	1.99082	1.94503	1.83166
1.59167	1.99073	1.9458	1.83146
1.6	1.99047	1.94504	1.83166
1.60833	1.99014	1.94477	1.83203
1.61667	1.99028	1.94506	1.8323
1.625	1.99029	1.94515	1.8322
1.63333	1.99025	1.9452	1.83199
1.64167	1.98955	1.9453	1.83186
1.65	1.98947	1.94447	1.83186
1.65833	1.98992	1.94409	1.83213
1.66667	1.99051	1.94446	1.83279
1.675	1.99092	1.94526	1.83344
1.68333	1.99107	1.94532	1.83251
1.69167	1.99081	1.94544	1.8318
1.7	1.99045	1.9447	1.83156
1.70833	1.99051	1.94417	1.83181
1.71667	1.99118	1.9443	1.83223
1.725	1.99151	1.94505	1.83251
1.73333	1.99146	1.94557	1.83247
1.74167	1.9913	1.94573	1.83219
1.75	1.99113	1.94556	1.83203
1.75833	1.991	1.94481	1.83214
1.76667	1.99088	1.94448	1.83256
1.775	1.99098	1.94495	1.83289
1.78333	1.99102	1.94531	1.83274
1.79167	1.9912	1.94585	1.83257
1.8	1.99151	1.94511	1.83215
1.80833	1.99173	1.94444	1.83219
1.81667	1.99172	1.94455	1.83233
1.825	1.99136	1.94527	1.83279
1.83333	1.99091	1.94537	1.8326
1.84167	1.99065	1.94512	1.83235
1.85	1.99087	1.94499	1.83218
1.85833	1.99145	1.94475	1.83237
1.86667	1.99213	1.94485	1.83269
1.875	1.99255	1.94524	1.83303
1.88333	1.99198	1.94529	1.83308
1.89167	1.9913	1.94526	1.8337
1.9	1.99042	1.945	1.83281
1.90833	1.99012	1.94545	1.83232
1.91667	1.99078	1.94504	1.83226
1.925	1.9915	1.94472	1.83259
1.93333	1.99183	1.94482	1.83302
1.94167	1.99155	1.94542	1.83299
1.95	1.9909	1.94547	1.83266
1.95833	1.99037	1.94587	1.83226
1.96667	1.99107	1.94512	1.83236
1.975	1.99121	1.94473	1.83256
1.98333	1.99143	1.94527	1.83278
1.99167	1.99155	1.94568	1.83289
2	1.99149	1.94627	1.83288
2.00833	1.99108	1.94538	1.83284
2.01667	1.99107	1.94473	1.83271
2.025	1.99114	1.94484	1.8328
2.03333	1.99128	1.94534	1.83293
2.04167	1.99163	1.94558	1.83327
2.05	1.99183	1.94609	1.83381
2.05833	1.99132	1.94526	1.83288
2.06667	1.99096	1.94487	1.83257
2.075	1.99107	1.94524	1.83257
2.08333	1.99109	1.94598	1.83292
2.09167	1.99148	1.94625	1.83303
2.1	1.99203	1.94656	1.83295
2.10833	1.99213	1.94577	1.83261
2.11667	1.99131	1.9451	1.83245
2.125	1.99067	1.94508	1.83257
2.13333	1.99025	1.94606	1.83286
2.14167	1.99079	1.94572	1.83311
2.15	1.99173	1.94542	1.83329
2.15833	1.99231	1.94535	1.83322
2.16667	1.99216	1.94543	1.83302
2.175	1.9915	1.94576	1.83218
2.18333	1.99125	1.94576	1.83214
2.19167	1.99148	1.94599	1.83277
2.2	1.99186	1.9457	1.83323
2.20833	1.99208	1.94492	1.83311
2.21667	1.99218	1.945	1.83269
2.225	1.99193	1.94555	1.83231
2.23333	1.99159	1.94604	1.8323
2.24167	1.99167	1.94577	1.83257
2.25	1.99172	1.94635	1.83286
2.25833	1.99174	1.9453	1.83299
2.26667	1.9915	1.94507	1.83368
2.275	1.99195	1.94546	1.83317
2.28333	1.99097	1.94589	1.83276
2.29167	1.99125	1.94595	1.83261
2.3	1.9919	1.94568	1.83278
2.30833	1.99246	1.94591	1.83317
2.31667	1.99256	1.94544	1.83329
2.325	1.99214	1.94603	1.83339
2.33333	1.99142	1.94579	1.83305
2.34167	1.99112	1.94572	1.83267
2.35	1.99157	1.94589	1.83265
2.35833	1.99195	1.94622	1.83291
2.36667	1.99234	1.94628	1.83335
2.375	1.99174	1.94654	1.83345
2.38333	1.99127	1.94587	1.83339
2.39167	1.9915	1.9454	1.83306
2.4	1.99151	1.94546	1.83279
2.40833	1.9921	1.94614	1.83289
2.41667	1.99228	1.94633	1.83316
2.425	1.99212	1.94601	1.83333
2.43333	1.99175	1.94634	1.83335
2.44167	1.99123	1.94592	1.83371
2.45	1.99121	1.94565	1.83281
2.45833	1.99155	1.94606	1.83243
2.46667	1.99214	1.94618	1.83266
2.475	1.99243	1.94595	1.83311
2.48333	1.9921	1.94579	1.83339
2.49167	1.9917	1.94602	1.83337
2.5	1.99192	1.9462	1.83311
2.50833	1.99205	1.94601	1.83282
2.51667	1.99202	1.94624	1.83277
2.525	1.99202	1.94637	1.83295
2.53333	1.9919	1.94651	1.83329
2.54167	1.99204	1.94661	1.83365
2.55	1.9923	1.94648	1.83363
2.55833	1.99251	1.94629	1.83361
2.56667	1.99263	1.94616	1.83291
2.575	1.99255	1.94577	1.83276
2.58333	1.9925	1.94607	1.83297
2.59167	1.99188	1.94648	1.83328
2.6	1.99209	1.94685	1.83346
2.60833	1.99252	1.94645	1.83334
2.61667	1.99311	1.94635	1.8331
2.625	1.99272	1.94652	1.83305
2.63333	1.99257	1.94626	1.83321
2.64167	1.99249	1.94583	1.83346
2.65	1.99241	1.94588	1.83382
2.65833	1.993	1.9461	1.83449
2.66667	1.99279	1.94623	1.83385
2.675	1.99281	1.94612	1.83299
2.68333	1.99291	1.94595	1.83278
2.69167	1.99271	1.946	1.833
2.7	1.99247	1.94669	1.83344
2.70833	1.99258	1.94628	1.83369
2.71667	1.99252	1.94559	1.83343
2.725	1.99315	1.94567	1.83316
2.73333	1.99285	1.94626	1.83305
2.74167	1.99272	1.94663	1.83324
2.75	1.99276	1.94657	1.8336
2.75833	1.99237	1.94639	1.83405
2.76667	1.99206	1.94681	1.83422
2.775	1.99185	1.94652	1.83409
2.78333	1.99203	1.94611	1.83333
2.79167	1.99253	1.94623	1.83302
2.8	1.99295	1.94674	1.83312
2.80833	1.99297	1.94679	1.83353
2.81667	1.99264	1.94663	1.83381
2.825	1.99238	1.94606	1.83374
2.83333	1.99248	1.94624	1.83355
2.84167	1.99219	1.94651	1.83332
2.85	1.99252	1.94668	1.83338
2.85833	1.99258	1.94685	1.83357
2.86667	1.99268	1.94655	1.83407
2.875	1.99261	1.94638	1.83428
2.88333	1.9926	1.94653	1.8336
2.89167	1.99274	1.94674	1.83316
2.9	1.99345	1.94714	1.833
2.90833	1.99349	1.94614	1.83336
2.91667	1.99422	1.9457	1.83392
2.925	1.99296	1.94622	1.83412
2.93333	1.99245	1.94692	1.83403
2.94167	1.99285	1.94699	1.83369
2.95	1.99314	1.94677	1.83345
2.95833	1.99356	1.94714	1.8333
2.96667	1.99381	1.94607	1.83384
2.975	1.99381	1.94574	1.83399
2.98333	1.99339	1.94616	1.83387
2.99167	1.99316	1.94658	1.83399
3	1.99347	1.94669	1.8334
3.00833	1.9939	1.94661	1.83332
3.01667	1.99344	1.94641	1.83356
3.025	1.99324	1.94693	1.83397
3.03333	1.99274	1.94719	1.8341
3.04167	1.99259	1.94659	1.83398
3.05	1.99272	1.94597	1.8336
3.05833	1.99301	1.946	1.83352
3.06667	1.99332	1.94644	1.8336
3.075	1.99329	1.94672	1.83391
3.08333	1.99317	1.94675	1.83417
3.09167	1.99304	1.94676	1.834
3.1	1.99304	1.94646	1.83346
3.10833	1.99326	1.94643	1.83323
3.11667	1.99372	1.94625	1.83352
3.125	1.99396	1.94677	1.83405
3.13333	1.99391	1.94678	1.83447
3.14167	1.99341	1.94667	1.83416
3.15	1.99319	1.94641	1.83372
3.15833	1.99343	1.94655	1.83355
3.16667	1.99399	1.947	1.8336
3.175	1.99456	1.94715	1.83391
3.18333	1.99498	1.94727	1.83429
3.19167	1.99455	1.94636	1.83465
3.2	1.99377	1.94624	1.83418
3.20833	1.99313	1.94663	1.83422
3.21667	1.99274	1.9471	1.83353
3.225	1.99297	1.9471	1.83349
3.23333	1.99362	1.94675	1.83383
3.24167	1.99408	1.94713	1.8341
3.25	1.99401	1.94663	1.8342
3.25833	1.99385	1.94614	1.83417
3.26667	1.99359	1.94636	1.83402
3.275	1.9935	1.94704	1.83384
3.28333	1.99364	1.94734	1.83401
3.29167	1.99379	1.9469	1.83436
3.3	1.99394	1.94654	1.83442
3.30833	1.99381	1.9467	1.83455
3.31667	1.99367	1.94681	1.83445
3.325	1.99352	1.94687	1.83385
3.33333	1.99344	1.94691	1.83415
3.34167	1.99362	1.94657	1.83413
3.35	1.99371	1.94639	1.8345
3.35833	1.99383	1.94661	1.83478
3.36667	1.99388	1.94685	1.83467
3.375	1.99388	1.94727	1.83439
3.38333	1.99385	1.94722	1.8341
3.39167	1.99383	1.9468	1.83413
3.4	1.994	1.94685	1.8344
3.40833	1.99409	1.94679	1.83468
3.41667	1.99429	1.9466	1.83466
3.425	1.99438	1.94658	1.83446
3.43333	1.99399	1.9467	1.83421
3.44167	1.99357	1.94682	1.83428
3.45	1.99316	1.94696	1.83448
3.45833	1.99349	1.94736	1.83416
3.46667	1.99388	1.94735	1.8343
3.475	1.99453	1.94653	1.83441
3.48333	1.99459	1.94643	1.83457
3.49167	1.99441	1.94735	1.83468
3.5	1.99438	1.94761	1.83453
3.50833	1.99417	1.94707	1.83448
3.51667	1.99392	1.9465	1.8345
3.525	1.9938	1.94649	1.8346
3.53333	1.99361	1.9467	1.83456
3.54167	1.99346	1.94708	1.8356
3.55	1.99355	1.94756	1.83483
3.55833	1.99387	1.9477	1.83422
3.56667	1.99415	1.94681	1.83397
3.575	1.9943	1.94632	1.83419
3.58333	1.99458	1.94655	1.83507
3.59167	1.9945	1.94743	1.83512
3.6	1.99429	1.94737	1.8349
3.60833	1.99395	1.94683	1.83456
3.61667	1.99375	1.94629	1.83437
3.625	1.99318	1.94638	1.83442
3.63333	1.99325	1.94697	1.83466
3.64167	1.99399	1.94748	1.8348
3.65	1.9947	1.94741	1.8347
3.65833	1.99515	1.9478	1.83457
3.66667	1.99478	1.94719	1.83475
3.675	1.99397	1.94644	1.83432
3.68333	1.99362	1.9467	1.83413
3.69167	1.99441	1.94721	1.83428
3.7	1.99413	1.94759	1.83471
3.70833	1.99414	1.9472	1.83501
3.71667	1.994	1.94679	1.83497
3.725	1.99387	1.94678	1.83472
3.73333	1.99355	1.94681	1.83457
3.74167	1.99328	1.94724	1.83459
3.75	1.99367	1.9474	1.83477
3.75833	1.99403	1.94693	1.83534
3.76667	1.99421	1.94678	1.83571
3.775	1.9941	1.94728	1.83479
3.78333	1.99424	1.94754	1.83424
3.79167	1.99489	1.94758	1.83411
3.8	1.9946	1.947	1.83435
3.80833	1.99451	1.94739	1.83476
3.81667	1.99437	1.94662	1.835
3.825	1.99433	1.94726	1.83479
3.83333	1.99423	1.9474	1.83445
3.84167	1.9942	1.94771	1.83442
3.85	1.9942	1.94736	1.83445
3.85833	1.99417	1.94712	1.83553
3.86667	1.99394	1.94657	1.83532
3.875	1.99395	1.94663	1.83461
3.88333	1.99409	1.94711	1.83412
3.89167	1.99442	1.94731	1.83412
3.9	1.99455	1.94722	1.83446
3.90833	1.99439	1.94744	1.83475
3.91667	1.99449	1.94715	1.8348
3.925	1.9941	1.94661	1.83458
3.93333	1.99422	1.94675	1.83435
3.94167	1.99413	1.9472	1.83437
3.95	1.99444	1.94769	1.83461
3.95833	1.99498	1.94767	1.83485
3.96667	1.99487	1.94667	1.83562
3.975	1.99484	1.94674	1.83548
3.98333	1.99457	1.94752	1.83511
3.99167	1.99415	1.94812	1.83444
4	1.99414	1.948	1.83422
4.00833	1.99459	1.94802	1.83444
4.01667	1.99495	1.94746	1.83473
4.025	1.99548	1.9473	1.83481
4.03333	1.99561	1.9473	1.83465
4.04167	1.99528	1.94744	1.83458
4.05	1.99465	1.9479	1.83472
4.05833	1.99404	1.94817	1.83482
4.06667	1.99389	1.94822	1.83502
4.075	1.99446	1.94825	1.83516
4.08333	1.99509	1.94828	1.83531
4.09167	1.99569	1.94727	1.83525
4.1	1.99547	1.94723	1.83496
4.10833	1.99495	1.94791	1.83475
4.11667	1.99438	1.94789	1.8347
4.125	1.99441	1.94763	1.83478
4.13333	1.99488	1.94742	1.83491
4.14167	1.99577	1.94723	1.83501
4.15	1.99545	1.94737	1.83516
4.15833	1.99491	1.94794	1.83501
4.16667	1.99437	1.9479	1.83497
4.175	1.99391	1.94741	1.8346
4.18333	1.99434	1.94762	1.83466
4.19167	1.9948	1.94805	1.83497
4.2	1.99541	1.94833	1.83515
4.20833	1.99548	1.94805	1.83494
4.21667	1.99536	1.94774	1.83469
4.225	1.99469	1.94783	1.83465
4.23333	1.99413	1.94787	1.83474
4.24167	1.99364	1.94768	1.83495
4.25	1.99382	1.9474	1.835
4.25833	1.9946	1.94782	1.83562
4.26667	1.99514	1.94787	1.83602
4.275	1.9954	1.94776	1.83493
4.28333	1.99534	1.94767	1.83434
4.29167	1.99538	1.94765	1.83436
4.3	1.99545	1.94761	1.83477
4.30833	1.99519	1.94766	1.83502
4.31667	1.99524	1.94789	1.83509
4.325	1.99573	1.94716	1.83487
4.33333	1.99523	1.94738	1.83457
4.34167	1.99523	1.94782	1.83453
4.35	1.99518	1.94801	1.8348
4.35833	1.99527	1.9479	1.8351
4.36667	1.99441	1.9481	1.83531
4.375	1.99419	1.94716	1.83616
4.38333	1.99399	1.94678	1.83573
4.39167	1.99444	1.9473	1.83501
4.4	1.995	1.94793	1.8348
4.40833	1.99579	1.94813	1.83498
4.41667	1.99563	1.94776	1.83528
4.425	1.99528	1.94738	1.83527
4.43333	1.99515	1.94792	1.83518
4.44167	1.99503	1.94713	1.8348
4.45	1.99499	1.94711	1.8344
4.45833	1.99496	1.94755	1.83437
4.46667	1.99468	1.948	1.83481
4.475	1.99477	1.94803	1.83511
4.48333	1.99514	1.94756	1.83553
4.49167	1.99523	1.94761	1.83493
4.5	1.99548	1.94719	1.83448
4.50833	1.99538	1.94795	1.83432
4.51667	1.99502	1.9481	1.83456
4.525	1.99471	1.94782	1.83498
4.53333	1.99458	1.94764	1.83524
4.54167	1.99471	1.9479	1.8352
4.55	1.9952	1.94789	1.83499
4.55833	1.99554	1.94758	1.83478
4.56667	1.99577	1.94762	1.83486
4.575	1.99558	1.9478	1.83511
4.58333	1.99564	1.94793	1.83572
4.59167	1.99565	1.94734	1.83554
4.6	1.99571	1.9474	1.83556
4.60833	1.99577	1.9478	1.83504
4.61667	1.99561	1.94821	1.83493
4.625	1.99552	1.94854	1.83526
4.63333	1.9955	1.94772	1.83567
4.64167	1.99572	1.947	1.83564
4.65	1.99636	1.94726	1.83537
4.65833	1.99589	1.94773	1.83505
4.66667	1.99544	1.94806	1.83504
4.675	1.99506	1.94789	1.83518
4.68333	1.9948	1.94766	1.8353
4.69167	1.99503	1.94794	1.83568
4.7	1.99551	1.94702	1.83531
4.70833	1.99627	1.9471	1.83483
4.71667	1.99652	1.94771	1.83461
4.725	1.99615	1.94841	1.83509
4.73333	1.99585	1.94853	1.83551
4.74167	1.99517	1.94825	1.83571
4.75	1.99483	1.9484	1.83545
4.75833	1.99479	1.94717	1.83521
4.76667	1.99528	1.94709	1.83499
4.775	1.99576	1.94724	1.83509
4.78333	1.99606	1.94822	1.83592
4.79167	1.99589	1.9481	1.83594
4.8	1.9954	1.94768	1.83599
4.80833	1.99513	1.94776	1.83573
4.81667	1.99511	1.94801	1.83517
4.825	1.99549	1.94808	1.83503
4.83333	1.99605	1.94815	1.83532
4.84167	1.99627	1.94789	1.83568
4.85	1.99623	1.94728	1.83592
4.85833	1.99583	1.94705	1.83572
4.86667	1.99592	1.94744	1.83554
4.875	1.99549	1.94798	1.83529
4.88333	1.99533	1.94812	1.83528
4.89167	1.9954	1.94773	1.83546
4.9	1.99565	1.9477	1.83585
4.90833	1.99602	1.94759	1.83585
4.91667	1.996	1.94739	1.83599
4.925	1.99603	1.94704	1.83581
4.93333	1.99571	1.9475	1.83555
4.94167	1.99577	1.94807	1.83556
4.95	1.99609	1.94815	1.83566
4.95833	1.99657	1.94794	1.83574
4.96667	1.99644	1.94758	1.83575
4.975	1.9958	1.94796	1.83557
4.98333	1.99504	1.94739	1.83545
4.99167	1.99448	1.9471	1.83542
5	1.99502	1.94737	1.8355
5.00833	1.99559	1.94818	1.8357
5.01667	1.99643	1.94833	1.83591
5.025	1.99657	1.94766	1.83583
5.03333	1.99622	1.94714	1.83573
5.04167	1.99573	1.94756	1.83607
5.05	1.99506	1.94814	1.8361
5.05833	1.99502	1.94847	1.83544
5.06667	1.99543	1.94832	1.83549
5.075	1.99559	1.94814	1.83558
5.08333	1.99581	1.94866	1.8358
5.09167	1.99628	1.9475	1.83595
5.1	1.99638	1.94713	1.83586
5.10833	1.99644	1.948	1.83572
5.11667	1.99619	1.94822	1.8356
5.125	1.99611	1.94827	1.83569
5.13333	1.99602	1.948	1.83585
5.14167	1.99585	1.94788	1.83602
5.15	1.99568	1.94779	1.83601
5.15833	1.99544	1.94794	1.83595
5.16667	1.99549	1.94883	1.83634
5.175	1.99568	1.94838	1.83631
5.18333	1.99598	1.94751	1.83601
5.19167	1.99577	1.94757	1.83596
5.2	1.99539	1.9481	1.83578
5.20833	1.99491	1.94836	1.83594
5.21667	1.99509	1.94831	1.83619
5.225	1.99528	1.94781	1.8364
5.23333	1.99552	1.94788	1.83629
5.24167	1.99578	1.94866	1.83601
5.25	1.99607	1.94852	1.83585
5.25833	1.99602	1.94845	1.83587
5.26667	1.99622	1.94806	1.83598
5.275	1.99605	1.94807	1.83617
5.28333	1.99583	1.94815	1.83613
5.29167	1.99565	1.94808	1.83641
5.3	1.9958	1.94835	1.83656
5.30833	1.99593	1.94821	1.83605
5.31667	1.9959	1.94718	1.83579
5.325	1.99589	1.94757	1.83593
5.33333	1.99574	1.94779	1.83613
5.34167	1.99565	1.94829	1.83637
5.35	1.99583	1.94824	1.83636
5.35833	1.9963	1.94847	1.83657
5.36667	1.99667	1.9478	1.8362
5.375	1.99689	1.9475	1.83573
5.38333	1.99676	1.94783	1.83575
5.39167	1.9961	1.94854	1.83612
5.4	1.99578	1.94861	1.8366
5.40833	1.99533	1.94825	1.83642
5.41667	1.99551	1.94828	1.83608
5.425	1.99627	1.94858	1.83579
5.43333	1.99662	1.94763	1.83571
5.44167	1.99665	1.94706	1.83593
5.45	1.99601	1.94779	1.83618
5.45833	1.99551	1.94806	1.83668
5.46667	1.99558	1.94813	1.83659
5.475	1.99603	1.948	1.83608
5.48333	1.99643	1.94849	1.83694
5.49167	1.99643	1.94798	1.83563
5.5	1.996	1.94787	1.83556
5.50833	1.9957	1.94824	1.83579
5.51667	1.99568	1.9483	1.83608
5.525	1.99593	1.94859	1.83621
5.53333	1.99627	1.94811	1.83612
5.54167	1.99644	1.94768	1.83589
5.55	1.99656	1.94794	1.83569
5.55833	1.99621	1.94841	1.83584
5.56667	1.99583	1.94884	1.83621
5.575	1.99561	1.94901	1.83623
5.58333	1.99538	1.94865	1.83621
5.59167	1.99599	1.94816	1.8364
5.6	1.99626	1.94831	1.83631
5.60833	1.99662	1.9481	1.83563
5.61667	1.9962	1.94789	1.83559
5.625	1.99578	1.94839	1.83596
5.63333	1.99581	1.94884	1.83632
5.64167	1.99644	1.94901	1.83647
5.65	1.99659	1.94882	1.83639
5.65833	1.99672	1.94866	1.83625
5.66667	1.99654	1.9488	1.83622
5.675	1.99625	1.94805	1.83629
5.68333	1.99612	1.94796	1.8364
5.69167	1.99632	1.94849	1.8368
5.7	1.99654	1.94887	1.83645
5.70833	1.99692	1.94879	1.8361
5.71667	1.99689	1.94858	1.83574
5.725	1.99697	1.94875	1.83578
5.73333	1.99704	1.94811	1.83664
5.74167	1.99729	1.94819	1.83643
5.75	1.99759	1.94793	1.836
5.75833	1.99689	1.94812	1.83589
5.76667	1.99604	1.94873	1.83588
5.775	1.99506	1.94919	1.83653
5.78333	1.99514	1.94913	1.83649
5.79167	1.99586	1.94888	1.83639
5.8	1.99675	1.94882	1.83634
5.80833	1.9974	1.94841	1.83622
5.81667	1.99727	1.94833	1.83621
5.825	1.99663	1.94836	1.83618
5.83333	1.99606	1.9486	1.83626
5.84167	1.99599	1.94906	1.83647
5.85	1.9962	1.94865	1.83677
5.85833	1.9966	1.94842	1.83695
5.86667	1.99681	1.94835	1.83641
5.875	1.99662	1.94848	1.83607
5.88333	1.9963	1.94897	1.83609
5.89167	1.99649	1.94814	1.8361
5.9	1.99678	1.94772	1.83616
5.90833	1.99694	1.94821	1.83621
5.91667	1.99685	1.94876	1.83611
5.925	1.99644	1.94899	1.83594
5.93333	1.99634	1.94894	1.83593
5.94167	1.99667	1.94907	1.83607
5.95	1.99676	1.94888	1.83618
5.95833	1.99691	1.94823	1.83624
5.96667	1.99676	1.9478	1.83642
5.975	1.99614	1.9483	1.83623
5.98333	1.99593	1.94893	1.83608
5.99167	1.99647	1.94888	1.83613
6	1.99701	1.94851	1.83636
6.00833	1.9975	1.94834	1.83621
6.01667	1.99761	1.94869	1.8359
6.025	1.99722	1.94877	1.83592
6.03333	1.99662	1.94817	1.83617
6.04167	1.99608	1.9481	1.83641
6.05	1.99591	1.94877	1.83646
6.05833	1.99645	1.94928	1.83629
6.06667	1.99693	1.94876	1.83612
6.075	1.99753	1.94829	1.83602
6.08333	1.99773	1.94855	1.83605
6.09167	1.99707	1.94895	1.8362
6.1	1.99666	1.9493	1.83648
6.10833	1.99674	1.94927	1.83644
6.11667	1.99719	1.94895	1.83601
6.125	1.99774	1.94861	1.8358
6.13333	1.99794	1.94769	1.83599
6.14167	1.99759	1.94732	1.83626
6.15	1.99698	1.94813	1.83695
6.15833	1.99656	1.94859	1.83666
6.16667	1.9964	1.94852	1.83598
6.175	1.99649	1.9486	1.83567
6.18333	1.99663	1.94865	1.83577
6.19167	1.99678	1.94867	1.83615
6.2	1.99701	1.94834	1.83652
6.20833	1.99703	1.94801	1.83652
6.21667	1.99708	1.94827	1.83637
6.225	1.99694	1.94885	1.83625
6.23333	1.99718	1.94914	1.83652
6.24167	1.99773	1.94888	1.83632
6.25	1.99758	1.94869	1.8363
6.25833	1.99743	1.94877	1.83646
6.26667	1.99718	1.94958	1.8366
6.275	1.9969	1.94858	1.83675
6.28333	1.99701	1.94822	1.83632
6.29167	1.9973	1.94872	1.83593
6.3	1.99754	1.94955	1.83592
6.30833	1.99723	1.94958	1.83623
6.31667	1.99709	1.94894	1.83645
6.325	1.997	1.94863	1.83648
6.33333	1.99678	1.94847	1.83627
6.34167	1.99698	1.94882	1.83605
6.35	1.99702	1.94894	1.836
6.35833	1.99701	1.94893	1.83624
6.36667	1.99716	1.9485	1.83642
6.375	1.99732	1.94841	1.83695
6.38333	1.99725	1.94889	1.83696
6.39167	1.9971	1.94956	1.83621
6.4	1.99679	1.9496	1.83566
6.40833	1.99658	1.94935	1.83582
6.41667	1.99677	1.94941	1.83621
6.425	1.99702	1.949	1.83663
6.43333	1.99699	1.94797	1.83659
6.44167	1.99683	1.94806	1.83634
6.45	1.99695	1.94889	1.83606
6.45833	1.99753	1.94917	1.836
6.46667	1.99779	1.94963	1.83618
6.475	1.99799	1.94892	1.83658
6.48333	1.99805	1.94805	1.83697
6.49167	1.99781	1.94824	1.83667
6.5	1.99794	1.94869	1.83688
6.50833	1.99754	1.94963	1.83597
6.51667	1.99731	1.94889	1.8357
6.525	1.99688	1.94842	1.83593
6.53333	1.99654	1.94868	1.83644
6.54167	1.99649	1.94918	1.83679
6.55	1.99654	1.94938	1.83654
6.55833	1.99727	1.94935	1.83595
6.56667	1.99738	1.9496	1.83608
6.575	1.99768	1.94959	1.83616
6.58333	1.99764	1.94866	1.8364
6.59167	1.99731	1.94831	1.83672
6.6	1.99694	1.94874	1.83669
6.60833	1.99686	1.94949	1.83644
6.61667	1.99714	1.94957	1.8362
6.625	1.99761	1.94918	1.83623
6.63333	1.99752	1.94885	1.83639
6.64167	1.99742	1.94885	1.83656
6.65	1.99674	1.94979	1.83713
6.65833	1.99629	1.94867	1.83682
6.66667	1.99652	1.94794	1.83621
6.675	1.9971	1.94841	1.83603
6.68333	1.9977	1.94954	1.8363
6.69167	1.99761	1.94986	1.83666
6.7	1.99751	1.9492	1.83693
6.70833	1.99721	1.94869	1.83668
6.71667	1.99745	1.94862	1.83647
6.725	1.99792	1.94895	1.83636
6.73333	1.99789	1.94936	1.83653
6.74167	1.99743	1.94906	1.83687
6.75	1.99701	1.94945	1.83701
6.75833	1.99721	1.94883	1.83723
6.76667	1.99754	1.94862	1.83695
6.775	1.99815	1.94858	1.83638
6.78333	1.99831	1.94879	1.83596
6.79167	1.99794	1.94916	1.83613
6.8	1.99765	1.94943	1.8366
6.80833	1.99774	1.94944	1.83701
6.81667	1.99814	1.94966	1.83712
6.825	1.99832	1.94961	1.83688
6.83333	1.99868	1.94889	1.83653
6.84167	1.99729	1.94868	1.83637
6.85	1.99658	1.94911	1.83662
6.85833	1.99663	1.94956	1.83696
6.86667	1.9972	1.94973	1.83711
6.875	1.99776	1.94925	1.83701
6.88333	1.99815	1.94906	1.83704
6.89167	1.99812	1.94874	1.83701
6.9	1.99783	1.94792	1.8366
6.90833	1.99768	1.94853	1.83659
6.91667	1.99799	1.94942	1.83691
6.925	1.99762	1.94971	1.83716
6.93333	1.99751	1.9493	1.83715
6.94167	1.99727	1.94894	1.83687
6.95	1.99765	1.94903	1.83673
6.95833	1.9979	1.95	1.83668
6.96667	1.99779	1.94903	1.837
6.975	1.99754	1.94839	1.83729
6.98333	1.99762	1.94854	1.83722
6.99167	1.99776	1.94921	1.83693
7	1.99773	1.94934	1.83683
7.00833	1.99777	1.94931	1.83692
7.01667	1.99788	1.94918	1.83707
7.025	1.998	1.94954	1.83722
7.03333	1.99812	1.94873	1.83702
7.04167	1.99808	1.94824	1.83691
7.05	1.99799	1.94852	1.83679
7.05833	1.99777	1.94918	1.83685
7.06667	1.99764	1.94967	1.83708
7.075	1.99768	1.94955	1.83732
7.08333	1.99754	1.94911	1.83755
7.09167	1.99751	1.94955	1.83735
7.1	1.99784	1.94966	1.83667
7.10833	1.99836	1.94884	1.83631
7.11667	1.99841	1.94861	1.83648
7.125	1.99848	1.94965	1.83743
7.13333	1.99817	1.94976	1.83748
7.14167	1.99771	1.94943	1.83727
7.15	1.9977	1.94897	1.83695
7.15833	1.99781	1.94892	1.83676
7.16667	1.99801	1.94918	1.83673
7.175	1.99789	1.94914	1.83694
7.18333	1.99768	1.94911	1.83725
7.19167	1.99741	1.94917	1.83722
7.2	1.99747	1.94937	1.83706
7.20833	1.99765	1.94943	1.83694
7.21667	1.99798	1.94941	1.83696
7.225	1.99847	1.94976	1.83754
7.23333	1.9982	1.94861	1.83752
7.24167	1.99816	1.94823	1.83724
7.25	1.9982	1.94862	1.83688
7.25833	1.99834	1.94936	1.83626
7.26667	1.99892	1.94974	1.83651
7.275	1.99894	1.94959	1.8368
7.28333	1.99886	1.94923	1.8371
7.29167	1.99838	1.94898	1.83708
7.3	1.998	1.94877	1.83684
7.30833	1.99802	1.94921	1.83677
7.31667	1.99816	1.94987	1.83678
7.325	1.99857	1.94989	1.83704
7.33333	1.99882	1.94933	1.83717
7.34167	1.99876	1.94897	1.83722
7.35	1.99848	1.94956	1.83713
7.35833	1.99858	1.94934	1.83706
7.36667	1.99888	1.9489	1.83663
7.375	1.99916	1.94899	1.83659
7.38333	1.9991	1.94959	1.837
7.39167	1.9991	1.94984	1.83724
7.4	1.99902	1.94951	1.83725
7.40833	1.99922	1.94936	1.83695
7.41667	1.99827	1.94904	1.83667
7.425	1.99793	1.94962	1.83677
7.43333	1.99813	1.94889	1.83718
7.44167	1.99842	1.94863	1.83748
7.45	1.99875	1.94938	1.83747
7.45833	1.99859	1.94988	1.83704
7.46667	1.99845	1.94976	1.83698
7.475	1.99816	1.94957	1.83713
7.48333	1.99827	1.94991	1.83744
7.49167	1.99877	1.95001	1.8375
7.5	1.99893	1.94887	1.83726
7.50833	1.9993	1.94883	1.83704
7.51667	1.99932	1.94965	1.83697
7.525	1.99879	1.95006	1.83719
7.53333	1.99835	1.95	1.83737
7.54167	1.99814	1.94962	1.83748
7.55	1.99809	1.94936	1.83816
7.55833	1.99813	1.94942	1.8374
7.56667	1.9985	1.94973	1.83668
7.575	1.99904	1.94865	1.83648
7.58333	1.99915	1.94819	1.83677
7.59167	2.00011	1.94923	1.83726
7.6	1.99956	1.94977	1.83751
7.60833	1.99817	1.94984	1.837
7.61667	1.998	1.94952	1.83758
7.625	1.99816	1.94955	1.837
7.63333	1.99875	1.94963	1.83674
7.64167	1.99924	1.94981	1.83694
7.65	1.99933	1.95053	1.83732
7.65833	1.99886	1.94934	1.83762
7.66667	1.99819	1.9482	1.83752
7.675	1.99809	1.94794	1.83719
7.68333	1.9983	1.94879	1.83699
7.69167	1.99868	1.94969	1.83706
7.7	1.99889	1.94981	1.8373
7.70833	1.99908	1.9496	1.83757
7.71667	1.99903	1.94943	1.83794
7.725	1.9993	1.94968	1.8379
7.73333	1.99864	1.94962	1.83722
7.74167	1.99864	1.94848	1.83678
7.75	1.99917	1.94863	1.83672
7.75833	1.99928	1.9493	1.83713
7.76667	1.99918	1.95023	1.83746
7.775	1.99881	1.94986	1.83751
7.78333	1.99838	1.94975	1.83732
7.79167	1.99814	1.94888	1.83707
7.8	1.99839	1.94917	1.83706
7.80833	1.99861	1.94973	1.8373
7.81667	1.99867	1.95013	1.83767
7.825	1.99875	1.95027	1.83794
7.83333	1.99875	1.95002	1.83818
7.84167	1.99929	1.94895	1.83804
7.85	1.99919	1.94875	1.83749
7.85833	1.99911	1.94905	1.83718
7.86667	1.99914	1.9497	1.8373
7.875	1.99896	1.94986	1.83763
7.88333	1.9989	1.94974	1.83797
7.89167	1.99866	1.94964	1.83782
7.9	1.99848	1.94976	1.83757
7.90833	1.9985	1.95023	1.83736
7.91667	1.99867	1.95052	1.83732
7.925	1.99885	1.94971	1.83752
7.93333	1.99894	1.94945	1.83767
7.94167	1.99869	1.95	1.83793
7.95	1.9985	1.95045	1.83779
7.95833	1.99835	1.95046	1.83715
7.96667	1.99896	1.94989	1.83699
7.975	1.99871	1.94952	1.83729
7.98333	1.99907	1.95038	1.83781
7.99167	1.99919	1.94962	1.83791
8	1.99931	1.94879	1.83772
8.00833	1.99952	1.94929	1.83738
8.01667	1.99984	1.94983	1.83715
8.025	1.99998	1.95001	1.83716
8.03333	1.9996	1.9502	1.83728
8.04167	1.9989	1.94979	1.8376
8.05	1.99792	1.94973	1.83807
8.05833	1.99748	1.94966	1.83772
8.06667	1.99774	1.94974	1.83714
8.075	1.99812	1.94976	1.83696
8.08333	1.99895	1.94978	1.83714
8.09167	1.9991	1.94847	1.8375
8.1	1.99887	1.94855	1.83777
8.10833	1.99849	1.94936	1.83764
8.11667	1.99856	1.94997	1.83737
8.125	1.99883	1.94976	1.83716
8.13333	1.99935	1.94909	1.83723
8.14167	1.99967	1.94899	1.83784
8.15	1.99954	1.94933	1.83812
8.15833	1.99963	1.94955	1.83786
8.16667	1.99901	1.95089	1.83746
8.175	1.99885	1.95038	1.83704
8.18333	1.999	1.94922	1.83729
8.19167	1.99897	1.94913	1.8378
8.2	1.9992	1.94983	1.83801
8.20833	1.99924	1.95016	1.83782
8.21667	1.99956	1.95011	1.83769
8.225	1.9995	1.94966	1.8376
8.23333	1.99929	1.94948	1.83793
8.24167	1.99901	1.95031	1.83811
8.25	1.99881	1.94976	1.83839
8.25833	1.99864	1.94915	1.83828
8.26667	1.99845	1.94922	1.83855
8.275	1.99834	1.95004	1.83784
8.28333	1.99844	1.95039	1.8372
8.29167	1.99891	1.95019	1.83702
8.3	1.99918	1.94965	1.83739
8.30833	1.99927	1.94934	1.83776
8.31667	1.99914	1.95037	1.83815
8.325	1.9987	1.94917	1.83819
8.33333	1.99856	1.94886	1.8376
8.34167	1.99871	1.94921	1.83714
8.35	1.99863	1.94988	1.83715
8.35833	1.99886	1.94995	1.8374
8.36667	1.99926	1.94963	1.83777
8.375	1.99857	1.94942	1.83785
8.38333	1.99874	1.94996	1.83772
8.39167	1.99895	1.95033	1.83758
8.4	1.99932	1.94939	1.83752
8.40833	1.99939	1.94934	1.83767
8.41667	1.99924	1.94994	1.83788
8.425	1.99865	1.95031	1.83792
8.43333	1.99828	1.94987	1.83797
8.44167	1.99803	1.94998	1.83747
8.45	1.99837	1.94895	1.83694
8.45833	1.99899	1.94852	1.837
8.46667	1.99931	1.94913	1.8374
8.475	1.99929	1.94993	1.83784
8.48333	1.99897	1.95021	1.83775
8.49167	1.99866	1.95002	1.83742
8.5	1.9988	1.94992	1.83722
8.50833	1.99922	1.95001	1.83718
8.51667	1.99989	1.95106	1.8375
8.525	2.00036	1.94972	1.83775
8.53333	2.00017	1.94909	1.83814
8.54167	1.99951	1.94936	1.83813
8.55	1.99893	1.94994	1.83786
8.55833	1.99875	1.95001	1.83725
8.56667	1.99886	1.94962	1.83728
8.575	1.99932	1.95076	1.83739
8.58333	1.99944	1.95009	1.83772
8.59167	1.99911	1.94918	1.83794
8.6	1.99905	1.94963	1.83784
8.60833	1.99918	1.95051	1.83762
8.61667	1.9995	1.95062	1.83739
8.625	1.99987	1.95022	1.83757
8.63333	1.9993	1.95027	1.83785
8.64167	1.99906	1.95024	1.83821
8.65	1.99914	1.94946	1.83828
8.65833	1.99931	1.94955	1.83856
8.66667	1.99962	1.94924	1.83837
8.675	1.99979	1.95103	1.83787
8.68333	1.99951	1.95033	1.83767
8.69167	1.99921	1.94961	1.83778
8.7	1.99895	1.9497	1.83793
8.70833	1.99897	1.95013	1.83808
8.71667	1.99893	1.95041	1.83811
8.725	1.99904	1.95024	1.83792
8.73333	1.99894	1.95061	1.83779
8.74167	1.99888	1.94954	1.83782
8.75	1.99879	1.9489	1.83848
8.75833	1.99869	1.94951	1.83827
8.76667	1.99878	1.95043	1.83763
8.775	1.99907	1.95062	1.83744
8.78333	1.99903	1.95027	1.83762
8.79167	1.99918	1.95008	1.83796
8.8	1.99896	1.94985	1.8382
8.80833	1.99869	1.94928	1.83802
8.81667	1.99875	1.9492	1.83785
8.825	1.99899	1.94995	1.83767
8.83333	1.99937	1.95037	1.83758
8.84167	1.99995	1.95036	1.83788
8.85	2.00019	1.94997	1.83819
8.85833	1.99973	1.94981	1.83865
8.86667	1.99974	1.95058	1.83866
8.875	1.99942	1.94961	1.83838
8.88333	1.99938	1.94931	1.83744
8.89167	1.99951	1.94967	1.83711
8.9	2.00048	1.95009	1.83736
8.90833	1.99926	1.9503	1.838
8.91667	1.99938	1.95045	1.83812
8.925	1.99932	1.94993	1.83807
8.93333	1.99932	1.95057	1.83808
8.94167	1.99949	1.95016	1.83791
8.95	1.99958	1.94943	1.83782
8.95833	1.99936	1.94982	1.83799
8.96667	1.99904	1.95018	1.83805
8.975	1.99881	1.95049	1.83809
8.98333	1.99883	1.9502	1.83809
8.99167	1.99938	1.94972	1.83794
9	1.99985	1.94963	1.83804
9.00833	2.00014	1.9497	1.8381
9.01667	2.00018	1.95038	1.83796
9.025	1.99977	1.94917	1.83792
9.03333	1.99944	1.94896	1.83808
9.04167	1.99938	1.94982	1.83845
9.05	1.99955	1.95048	1.83848
9.05833	1.99972	1.95088	1.83829
9.06667	1.99973	1.95037	1.83805
9.075	1.99941	1.94976	1.83792
9.08333	1.99934	1.95073	1.83802
9.09167	1.99927	1.94979	1.83826
9.1	1.99954	1.94958	1.83846
9.10833	1.99996	1.94998	1.8385
9.11667	2.00026	1.95042	1.83862
9.125	2.00053	1.95066	1.83858
9.13333	2.0007	1.95044	1.83791
9.14167	2.00075	1.95051	1.83775
9.15	2.00049	1.95083	1.83809
9.15833	2.00015	1.95102	1.83836
9.16667	1.99973	1.94987	1.83839
9.175	1.99929	1.94967	1.83816
9.18333	1.99915	1.95011	1.83796
9.19167	1.99938	1.9509	1.83776
9.2	1.99968	1.95113	1.83866
9.20833	2.0002	1.95066	1.83865
9.21667	2.00036	1.95054	1.83829
9.225	2.00042	1.95048	1.8382
9.23333	2.00026	1.94998	1.83817
9.24167	2.00002	1.94989	1.83837
9.25	1.99977	1.95026	1.83841
9.25833	1.99947	1.95099	1.83827
9.26667	1.99934	1.95106	1.83824
9.275	1.99942	1.9506	1.8382
9.28333	1.99971	1.95026	1.83826
9.29167	2.00021	1.95011	1.83844
9.3	2.00061	1.95095	1.8386
9.30833	2.00091	1.95022	1.83861
9.31667	1.99992	1.94936	1.83896
9.325	1.99976	1.94951	1.83857
9.33333	1.99993	1.95037	1.83791
9.34167	2.00029	1.9509	1.83786
9.35	2.00019	1.95076	1.83823
9.35833	1.99977	1.9505	1.83855
9.36667	1.99984	1.95021	1.8387
9.375	2.00001	1.9509	1.83849
9.38333	2.00048	1.94978	1.83852
9.39167	2.00059	1.94964	1.83838
9.4	2.00022	1.95019	1.83833
9.40833	1.99986	1.95066	1.83839
9.41667	1.99899	1.95057	1.83856
9.425	1.99911	1.95035	1.83846
9.43333	1.99986	1.95014	1.83863
9.44167	2.00028	1.95071	1.83817
9.45	2.00036	1.95006	1.83783
9.45833	2.00003	1.94948	1.83767
9.46667	1.99967	1.94971	1.83792
9.475	1.99935	1.95058	1.83824
9.48333	1.99936	1.9509	1.83843
9.49167	1.99979	1.95066	1.8382
9.5	2.00022	1.95098	1.83789
9.50833	2.00033	1.94993	1.83796
9.51667	2.00018	1.94974	1.83812
9.525	2.00006	1.95025	1.83832
9.53333	1.99972	1.95076	1.83841
9.54167	1.99982	1.95124	1.83921
9.55	2.00012	1.95106	1.839
9.55833	2.00035	1.9508	1.83822
9.56667	2.0006	1.95031	1.83795
9.575	2.00041	1.94989	1.83805
9.58333	2.00035	1.94955	1.83831
9.59167	1.99998	1.95005	1.83847
9.6	2.00007	1.95066	1.83837
9.60833	2.00019	1.95078	1.83802
9.61667	2.00025	1.95064	1.83778
9.625	2.00012	1.95045	1.83773
9.63333	2.00015	1.9504	1.83809
9.64167	1.99967	1.95122	1.8384
9.65	1.99975	1.95067	1.83847
9.65833	1.99982	1.94963	1.83855
9.66667	2.00015	1.94975	1.83876
9.675	2.0003	1.95076	1.83801
9.68333	2.00029	1.95091	1.83767
9.69167	2.00013	1.95071	1.8378
9.7	2.00006	1.95032	1.83815
9.70833	2.00033	1.95058	1.83837
9.71667	2.00068	1.95011	1.83831
9.725	2.00031	1.94981	1.83803
9.73333	1.99993	1.95005	1.83855
9.74167	1.99968	1.95079	1.83822
9.75	1.99994	1.95119	1.83828
9.75833	2.00026	1.95062	1.83845
9.76667	2.00083	1.94964	1.83864
9.775	2.00106	1.94982	1.83855
9.78333	2.00066	1.95049	1.83826
9.79167	1.99976	1.95098	1.83804
9.8	1.99932	1.9509	1.83807
9.80833	1.99947	1.95066	1.83817
9.81667	2.00041	1.9505	1.83846
9.825	2.00062	1.95045	1.83885
9.83333	2.00077	1.94983	1.83875
9.84167	2.00019	1.95018	1.8388
9.85	1.99976	1.951	1.83797
9.85833	1.99932	1.95146	1.83768
9.86667	1.99962	1.95129	1.83791
9.875	2.00019	1.95086	1.83834
9.88333	2.00058	1.95089	1.83861
9.89167	2.00025	1.95073	1.83849
9.9	1.99946	1.95005	1.8382
9.90833	1.99929	1.95026	1.83806
9.91667	1.99964	1.95092	1.8381
9.925	2.00044	1.95112	1.83836
9.93333	2.00124	1.95078	1.83857
9.94167	2.00132	1.95098	1.83893
9.95	2.00089	1.95124	1.83885
9.95833	2.00049	1.95031	1.83819
9.96667	1.99946	1.95039	1.83786
9.975	1.99953	1.95088	1.83799
9.98333	1.99999	1.95149	1.83845
9.99167	2.00062	1.95117	1.83881
10	2.00107	1.95032	1.83893
10.0083	2.00093	1.95023	1.83891
10.0167	2.00046	1.95082	1.83866
10.025	2.00033	1.95122	1.83821
10.0333	2.00038	1.95113	1.83815
10.0417	2.00061	1.95174	1.83842
10.05	2.00099	1.95065	1.83841
10.0583	2.00129	1.95063	1.83838
10.0667	2.00091	1.95	1.83807
10.075	2.00019	1.95005	1.83792
10.0833	1.99967	1.9507	1.8379
10.0917	1.99995	1.95102	1.83815
10.1	2.00094	1.95105	1.83853
10.1083	2.00083	1.95087	1.8386
10.1167	2.00082	1.95069	1.83878
10.125	2.00066	1.95119	1.8387
10.1333	2.00054	1.95141	1.83802
10.1417	2.00048	1.95028	1.83794
10.15	2.00064	1.95009	1.83814
10.1583	2.00067	1.95074	1.83846
10.1667	2.00083	1.95139	1.83865
10.175	2.0007	1.95143	1.83894
10.1833	2.00042	1.95106	1.83861
10.1917	2.00049	1.95081	1.83812
10.2	2.00077	1.95152	1.83797
10.2083	2.00113	1.95023	1.83818
10.2167	2.00101	1.95025	1.83866
10.225	2.00049	1.95001	1.83877
10.2333	2.00013	1.95072	1.8388
10.2417	2.00015	1.95084	1.83811
10.25	2.0005	1.95119	1.83781
10.2583	2.00084	1.95064	1.83798
10.2667	2.00109	1.95071	1.8384
10.275	2.00039	1.95095	1.83871
10.2833	1.9996	1.95134	1.83867
10.2917	2.00013	1.9516	1.83863
10.3	1.9997	1.95058	1.8384
10.3083	2.0005	1.94981	1.83842
10.3167	2.00112	1.95041	1.83853
10.325	2.00114	1.95118	1.83871
10.3333	2.00048	1.95127	1.8391
10.3417	1.99998	1.95125	1.83909
10.35	2.00012	1.95088	1.83864
10.3583	2.00093	1.95076	1.8381
10.3667	2.0011	1.95017	1.83801
10.375	2.00142	1.9506	1.83842
10.3833	2.00117	1.95122	1.83884
10.3917	2.00143	1.95154	1.83895
10.4	2.00065	1.95116	1.83877
10.4083	2.00074	1.9514	1.83838
10.4167	2.00121	1.95136	1.83821
10.425	2.00152	1.95046	1.83829
10.4333	2.00151	1.95049	1.8386
10.4417	2.00096	1.95114	1.83877
10.45	2.00059	1.95116	1.83935
10.4583	2.00046	1.95074	1.83892
10.4667	2.00082	1.95018	1.83882
10.475	2.00109	1.94996	1.83823
10.4833	2.00142	1.95038	1.83818
10.4917	2.00157	1.95094	1.83843
10.5	2.00123	1.95099	1.83879
10.5083	2.00092	1.9515	1.83888
10.5167	2.00081	1.9506	1.83866
10.525	2.00092	1.95008	1.8386
10.5333	2.00155	1.95051	1.83846
10.5417	2.00176	1.95127	1.83865
10.55	2.00157	1.95149	1.83877
10.5583	2.00131	1.95147	1.83912
10.5667	2.00125	1.9511	1.83936
10.575	2.00125	1.9509	1.83919
10.5833	2.00149	1.951	1.83857
10.5917	2.00161	1.95071	1.83855
10.6	2.00135	1.9509	1.83884
10.6083	2.00095	1.95111	1.83917
10.6167	2.00091	1.95118	1.83902
10.625	2.00133	1.95104	1.83883
10.6333	2.0014	1.95087	1.83828
10.6417	2.00176	1.95095	1.83805
10.65	2.00151	1.95097	1.83815
10.6583	2.00139	1.95112	1.83859
10.6667	2.00126	1.95146	1.83923
10.675	2.00112	1.95093	1.83909
10.6833	2.00096	1.95013	1.83872
10.6917	2.00092	1.95048	1.83846
10.7	2.00059	1.95104	1.83845
10.7083	2.00059	1.95138	1.83862
10.7167	2.00094	1.95117	1.83914
10.725	2.0017	1.95107	1.83924
10.7333	2.00278	1.95092	1.83875
10.7417	2.00176	1.95156	1.83845
10.75	2.00137	1.95088	1.83839
10.7583	2.00085	1.95055	1.83877
10.7667	2.00099	1.95083	1.839
10.775	2.0014	1.95125	1.83901
10.7833	2.00172	1.9515	1.83874
10.7917	2.00152	1.95133	1.8386
10.8	2.00113	1.95123	1.83857
10.8083	2.00093	1.95126	1.83861
10.8167	2.00083	1.95098	1.83883
10.825	2.00139	1.95072	1.83921
10.8333	2.00201	1.95061	1.83956
10.8417	2.00214	1.9509	1.83885
10.85	2.00196	1.95135	1.83836
10.8583	2.00138	1.95137	1.83832
10.8667	2.00094	1.95119	1.83862
10.875	2.00064	1.951	1.83899
10.8833	2.00155	1.95129	1.83913
10.8917	2.00227	1.9517	1.83911
10.9	2.00235	1.95123	1.83892
10.9083	2.00143	1.95135	1.83846
10.9167	2.00057	1.95178	1.83829
10.925	1.99993	1.95204	1.83852
10.9333	2.00039	1.95193	1.83904
10.9417	2.00104	1.95123	1.83951
10.95	2.00159	1.95095	1.83927
10.9583	2.00136	1.95057	1.83893
10.9667	2.00083	1.95069	1.83858
10.975	2.00055	1.95138	1.8386
10.9833	2.00065	1.95187	1.83879
10.9917	2.00086	1.95236	1.83906
11	2.00155	1.9519	1.83908
11.0083	2.00138	1.95136	1.8391
11.0167	2.00102	1.9513	1.83895
11.025	2.00091	1.95146	1.83901
11.0333	2.00124	1.95203	1.83872
11.0417	2.00158	1.95189	1.83892
11.05	2.00189	1.95168	1.83903
11.0583	2.00162	1.95169	1.83914
11.0667	2.00122	1.95092	1.83898
11.075	2.00096	1.95122	1.83867
11.0833	2.001	1.95194	1.83896
11.0917	2.0013	1.95231	1.83888
11.1	2.00134	1.95188	1.83889
11.1083	2.00134	1.95156	1.83903
11.1167	2.00127	1.9514	1.83931
11.125	2.00127	1.95138	1.83926
11.1333	2.00117	1.95155	1.83907
11.1417	2.00148	1.95171	1.83881
11.15	2.00156	1.95095	1.83882
11.1583	2.00128	1.95043	1.83898
11.1667	2.00108	1.95087	1.83929
11.175	2.00109	1.95155	1.83937
11.1833	2.00095	1.95232	1.83922
11.1917	2.00121	1.95178	1.83922
11.2	2.00152	1.95109	1.83918
11.2083	2.0019	1.95058	1.8392
11.2167	2.00169	1.95138	1.83912
11.225	2.00137	1.95144	1.83942
11.2333	2.00086	1.95172	1.83918
11.2417	2.00072	1.95151	1.83866
11.25	2.0016	1.95115	1.83833
11.2583	2.00161	1.95111	1.8386
11.2667	2.00212	1.95179	1.83898
11.275	2.00217	1.95182	1.83929
11.2833	2.00163	1.9512	1.83977
11.2917	2.00115	1.95097	1.83906
11.3	2.00097	1.95137	1.83848
11.3083	2.00117	1.95158	1.83828
11.3167	2.00114	1.95154	1.8384
11.325	2.0011	1.95196	1.83885
11.3333	2.00068	1.95097	1.83909
11.3417	2.00072	1.95048	1.83894
11.35	2.00117	1.95079	1.83872
11.3583	2.00171	1.95155	1.8386
11.3667	2.00163	1.95174	1.83864
11.375	2.00162	1.95161	1.83901
11.3833	2.00162	1.95133	1.83946
11.3917	2.00169	1.95132	1.83928
11.4	2.00211	1.95085	1.83888
11.4083	2.00242	1.95093	1.83874
11.4167	2.00224	1.95165	1.83863
11.425	2.00142	1.95197	1.83873
11.4333	2.00075	1.95201	1.83893
11.4417	2.00086	1.95168	1.83911
11.45	2.00105	1.95154	1.83902
11.4583	2.00175	1.95148	1.83882
11.4667	2.00207	1.95142	1.83863
11.475	2.00213	1.95116	1.83877
11.4833	2.00182	1.95147	1.83899
11.4917	2.00153	1.95175	1.83922
11.5	2.00193	1.95181	1.8391
11.5083	2.00254	1.95148	1.83897
11.5167	2.00256	1.95132	1.83883
11.525	2.00234	1.95139	1.83923
11.5333	2.00229	1.9509	1.83955
11.5417	2.00186	1.95087	1.83912
11.55	2.0014	1.95159	1.83876
11.5583	2.00123	1.95186	1.83879
11.5667	2.00139	1.95182	1.83894
11.575	2.00172	1.95171	1.83919
11.5833	2.00207	1.95235	1.83921
11.5917	2.00225	1.95174	1.83904
11.6	2.00218	1.95137	1.83891
11.6083	2.00211	1.95159	1.83892
11.6167	2.00176	1.95211	1.83903
11.625	2.00162	1.95225	1.83918
11.6333	2.00175	1.95272	1.83923
11.6417	2.00182	1.95159	1.83925
11.65	2.00158	1.95068	1.83917
11.6583	2.00115	1.95079	1.83895
11.6667	2.00116	1.95158	1.83869
11.675	2.00158	1.95202	1.83872
11.6833	2.00232	1.95186	1.83894
11.6917	2.00314	1.95166	1.83922
11.7	2.00289	1.95189	1.8392
11.7083	2.00174	1.95144	1.83903
11.7167	2.00053	1.951	1.83873
11.725	2.00024	1.95118	1.8388
11.7333	2.00056	1.95255	1.8389
11.7417	2.00142	1.95198	1.83907
11.75	2.00196	1.95192	1.83922
11.7583	2.00189	1.95128	1.83953
11.7667	2.0011	1.95133	1.8396
11.775	2.00085	1.95176	1.83912
11.7833	2.00115	1.9518	1.83883
11.7917	2.00185	1.95179	1.83883
11.8	2.00252	1.95161	1.83904
11.8083	2.00242	1.95143	1.83924
11.8167	2.00196	1.95174	1.83917
11.825	2.00139	1.9517	1.83905
11.8333	2.00117	1.95153	1.8388
11.8417	2.00129	1.95187	1.83888
11.85	2.00141	1.95238	1.83914
11.8583	2.00166	1.95236	1.83941
11.8667	2.00155	1.95209	1.83981
11.875	2.00169	1.95211	1.83987
11.8833	2.00173	1.95145	1.83942
11.8917	2.00183	1.95112	1.83876
11.9	2.00225	1.95125	1.83848
11.9083	2.00203	1.95186	1.83875
11.9167	2.00192	1.95199	1.83909
11.925	2.00177	1.95278	1.83923
11.9333	2.00172	1.95171	1.83905
11.9417	2.00181	1.95112	1.83899
11.95	2.00207	1.95132	1.83899
11.9583	2.00226	1.95189	1.83903
11.9667	2.00194	1.95262	1.83939
11.975	2.0018	1.95205	1.83954
11.9833	2.00153	1.95137	1.83968
11.9917	2.00171	1.95139	1.8393
12	2.00206	1.95183	1.83895
12.0083	2.00231	1.95219	1.83901
12.0167	2.00227	1.95252	1.83953
12.025	2.00194	1.95194	1.83955
12.0333	2.00159	1.95126	1.83947
12.0417	2.00139	1.95089	1.83935
12.05	2.00171	1.95154	1.83928
12.0583	2.00235	1.9521	1.83936
12.0667	2.00263	1.95246	1.83938
12.075	2.00289	1.95302	1.83947
12.0833	2.00291	1.95202	1.83933
12.0917	2.00276	1.95099	1.83935
12.1	2.00199	1.95119	1.83947
12.1083	2.00154	1.95181	1.83948
12.1167	2.00142	1.9522	1.83963
12.125	2.00171	1.9519	1.83988
12.1333	2.00221	1.95177	1.83929
12.1417	2.0025	1.95163	1.83886
12.15	2.00257	1.95086	1.83897
12.1583	2.00259	1.95126	1.83931
12.1667	2.00248	1.95187	1.83966
12.175	2.00212	1.95207	1.83973
12.1833	2.00198	1.95192	1.83945
12.1917	2.00191	1.95167	1.83924
12.2	2.0021	1.95207	1.83924
12.2083	2.00231	1.95181	1.83945
12.2167	2.00249	1.95209	1.83971
12.225	2.00235	1.95158	1.83969
12.2333	2.00209	1.95155	1.83991
12.2417	2.00203	1.95167	1.84009
12.25	2.00222	1.95183	1.83935
12.2583	2.00234	1.95194	1.83901
12.2667	2.0029	1.9524	1.83912
12.275	2.00272	1.95165	1.83962
12.2833	2.00211	1.95143	1.83975
12.2917	2.00165	1.9518	1.83967
12.3	2.00164	1.95226	1.83937
12.3083	2.00176	1.95233	1.83906
12.3167	2.00206	1.95207	1.83914
12.325	2.00238	1.95255	1.83941
12.3333	2.00225	1.95205	1.83962
12.3417	2.00212	1.95132	1.84024
12.35	2.00225	1.95151	1.84027
12.3583	2.00219	1.95218	1.83974
12.3667	2.00245	1.9526	1.83914
12.375	2.00313	1.95274	1.83914
12.3833	2.00312	1.95188	1.83949
12.3917	2.00274	1.95135	1.83989
12.4	2.00225	1.95175	1.83984
12.4083	2.0021	1.95245	1.84012
12.4167	2.00244	1.95271	1.83947
12.425	2.0024	1.95239	1.83897
12.4333	2.00258	1.95201	1.83902
12.4417	2.00229	1.95231	1.8393
12.45	2.00194	1.95133	1.83975
12.4583	2.0011	1.95108	1.83989
12.4667	2.00125	1.95187	1.83963
12.475	2.00209	1.95246	1.83936
12.4833	2.00264	1.95254	1.83926
12.4917	2.00326	1.95199	1.83936
12.5	2.00291	1.95198	1.83963
12.5083	2.00249	1.95133	1.84072
12.5167	2.00193	1.95124	1.83981
12.525	2.00192	1.95166	1.83922
12.5333	2.00211	1.95209	1.83884
12.5417	2.00248	1.95212	1.8389
12.55	2.00267	1.95169	1.83926
12.5583	2.00255	1.95158	1.83974
12.5667	2.00228	1.95168	1.83981
12.575	2.00208	1.9514	1.83953
12.5833	2.00196	1.95159	1.83917
12.5917	2.00205	1.95197	1.83911
12.6	2.00235	1.95226	1.83931
12.6083	2.00198	1.95222	1.83968
12.6167	2.00182	1.95266	1.83992
12.625	2.00204	1.95157	1.83937
12.6333	2.00224	1.95094	1.83897
12.6417	2.00254	1.95145	1.839
12.65	2.00256	1.95212	1.83933
12.6583	2.00249	1.952	1.83964
12.6667	2.00249	1.95148	1.84011
12.675	2.00255	1.95139	1.83954
12.6833	2.00268	1.95172	1.83909
12.6917	2.00241	1.95197	1.83897
12.7	2.00243	1.9525	1.8393
12.7083	2.00243	1.95189	1.83974
12.7167	2.00261	1.95112	1.83997
12.725	2.0028	1.95125	1.83987
12.7333	2.00283	1.95192	1.83952
12.7417	2.00288	1.95223	1.83932
12.75	2.00265	1.95224	1.83946
12.7583	2.00249	1.9518	1.83963
12.7667	2.00257	1.95195	1.84005
12.775	2.00242	1.95169	1.84054
12.7833	2.00238	1.95122	1.83992
12.7917	2.00231	1.95169	1.83959
12.8	2.00251	1.95215	1.83967
12.8083	2.00275	1.95227	1.84006
12.8167	2.0031	1.95207	1.84049
12.825	2.00368	1.95291	1.84027
12.8333	2.00385	1.95189	1.84016
12.8417	2.00376	1.95126	1.84014
12.85	2.00317	1.95158	1.84016
12.8583	2.00265	1.95214	1.84016
12.8667	2.00207	1.95221	1.8401
12.875	2.00197	1.95194	1.83998
12.8833	2.00238	1.95187	1.84003
12.8917	2.00261	1.95249	1.84009
12.9	2.0031	1.95192	1.8403
12.9083	2.00317	1.95203	1.84031
12.9167	2.00321	1.95176	1.84059
12.925	2.00313	1.95191	1.84039
12.9333	2.00306	1.95218	1.83994
12.9417	2.00302	1.9523	1.84083
12.95	2.00294	1.95193	1.84046
12.9583	2.00269	1.95228	1.84011
12.9667	2.00266	1.95154	1.84001
12.975	2.00274	1.95161	1.8403
12.9833	2.00267	1.95241	1.84051
12.9917	2.00241	1.95273	1.84059
13	2.00245	1.95269	1.84049
13.0083	2.00262	1.95217	1.84035
13.0167	2.00307	1.95284	1.84023
13.025	2.00333	1.95201	1.84039
13.0333	2.00343	1.95173	1.84046
13.0417	2.00357	1.952	1.84066
13.05	2.00327	1.95267	1.8406
13.0583	2.00295	1.9529	1.84031
13.0667	2.0026	1.95252	1.8408
13.075	2.00231	1.95233	1.84051
13.0833	2.00253	1.95182	1.84045
13.0917	2.00254	1.9522	1.84044
13.1	2.00284	1.95177	1.84088
13.1083	2.00301	1.9517	1.84101
13.1167	2.00253	1.95198	1.84099
13.125	2.00229	1.95236	1.84078
13.1333	2.00246	1.95268	1.84047
13.1417	2.00249	1.95323	1.84036
13.15	2.00291	1.95237	1.84059
13.1583	2.00288	1.95181	1.84079
13.1667	2.00284	1.95203	1.84108
13.175	2.00271	1.95255	1.84148
13.1833	2.0029	1.95298	1.84122
13.1917	2.00341	1.95268	1.8406
13.2	2.0036	1.95276	1.84044
13.2083	2.00347	1.95265	1.84066
13.2167	2.00335	1.9525	1.84103
13.225	2.00292	1.95244	1.84122
13.2333	2.00231	1.9518	1.84102
13.2417	2.00235	1.95176	1.84065
13.25	2.00223	1.95239	1.84057
13.2583	2.00261	1.95298	1.84066
13.2667	2.00301	1.95252	1.84096
13.275	2.00314	1.95222	1.84121
13.2833	2.00307	1.95234	1.84114
13.2917	2.00279	1.95271	1.84095
13.3	2.00285	1.95287	1.84111
13.3083	2.00305	1.95317	1.84098
13.3167	2.00367	1.95232	1.8408
13.325	2.00399	1.95167	1.84076
13.3333	2.00381	1.95202	1.84097
13.3417	2.00341	1.95312	1.84129
13.35	2.00286	1.95305	1.84142
13.3583	2.00229	1.95244	1.84124
13.3667	2.00233	1.95221	1.8409
13.375	2.00225	1.9522	1.84086
13.3833	2.0025	1.95241	1.84098
13.3917	2.00267	1.95246	1.84117
13.4	2.00292	1.95294	1.84134
13.4083	2.00303	1.95244	1.84127
13.4167	2.00302	1.95195	1.84112
13.425	2.00331	1.95229	1.84138
13.4333	2.00345	1.95313	1.84133
13.4417	2.00341	1.95329	1.8412
13.45	2.00355	1.95336	1.84116
13.4583	2.00324	1.95367	1.84125
13.4667	2.00282	1.95289	1.8414
13.475	2.0029	1.9523	1.84146
13.4833	2.00326	1.95268	1.84136
13.4917	2.00378	1.95336	1.84107
13.5	2.00396	1.95359	1.84098
13.5083	2.00347	1.95323	1.84116
13.5167	2.00258	1.95301	1.84124
13.525	2.00185	1.95332	1.84141
13.5333	2.00202	1.9528	1.84131
13.5417	2.00275	1.95306	1.84111
13.55	2.00355	1.95362	1.84114
13.5583	2.0039	1.95397	1.84089
13.5667	2.00379	1.95374	1.84095
13.575	2.00307	1.95383	1.84081
13.5833	2.00252	1.95339	1.84087
13.5917	2.00252	1.95287	1.84107
13.6	2.00299	1.95349	1.84111
13.6083	2.00355	1.95356	1.84098
13.6167	2.00406	1.95343	1.84094
13.625	2.00444	1.95338	1.84092
13.6333	2.00343	1.95332	1.841
13.6417	2.00291	1.95331	1.84119
13.65	2.00275	1.95324	1.84135
13.6583	2.00272	1.95298	1.84135
13.6667	2.00319	1.95272	1.84091
13.675	2.00361	1.95329	1.84086
13.6833	2.0037	1.95364	1.84095
13.6917	2.0035	1.95389	1.84134
13.7	2.00325	1.9536	1.84131
13.7083	2.00392	1.95306	1.84113
13.7167	2.00368	1.95277	1.84094
13.725	2.0038	1.95355	1.84075
13.7333	2.00372	1.95399	1.84085
13.7417	2.00341	1.95412	1.84101
13.75	2.00306	1.9539	1.84107
13.7583	2.00342	1.95381	1.8418
13.7667	2.00303	1.95355	1.84107
13.775	2.00333	1.95379	1.84037
13.7833	2.00364	1.95352	1.8403
13.7917	2.00375	1.95348	1.84054
13.8	2.00372	1.95375	1.84092
13.8083	2.00372	1.95401	1.84099
13.8167	2.00361	1.95392	1.84082
13.825	2.00349	1.95427	1.84116
13.8333	2.00343	1.95331	1.8405
13.8417	2.00325	1.95311	1.84024
13.85	2.00338	1.95369	1.84039
13.8583	2.00378	1.95395	1.84075
13.8667	2.00369	1.95417	1.84109
13.875	2.00385	1.95407	1.84116
13.8833	2.00388	1.95379	1.84064
13.8917	2.00401	1.9536	1.84023
13.9	2.00433	1.95437	1.8402
13.9083	2.00377	1.95358	1.84071
13.9167	2.00405	1.95316	1.84074
13.925	2.00414	1.95339	1.84064
13.9333	2.00411	1.95396	1.84039
13.9417	2.00395	1.9542	1.84014
13.95	2.00349	1.95509	1.84011
13.9583	2.00354	1.95403	1.84035
13.9667	2.00261	1.95344	1.84061
13.975	2.00316	1.95359	1.84071
13.9833	2.00371	1.95401	1.84059
13.9917	2.00432	1.95392	1.8408
14	2.00438	1.95419	1.84092
14.0083	2.00404	1.95295	1.84082
14.0167	2.00358	1.95251	1.84087
14.025	2.00342	1.95307	1.84081
14.0333	2.00367	1.95378	1.84091
14.0417	2.00423	1.95406	1.84106
14.05	2.00422	1.95418	1.84092
14.0583	2.00431	1.95333	1.84071
14.0667	2.00389	1.95313	1.84059
14.075	2.00345	1.95377	1.84045
14.0833	2.00305	1.95402	1.8407
14.0917	2.00323	1.95342	1.84079
14.1	2.00352	1.95347	1.84086
14.1083	2.00393	1.95373	1.84069
14.1167	2.0038	1.95392	1.8414
14.125	2.00359	1.95384	1.8407
14.1333	2.00343	1.95465	1.8404
14.1417	2.00339	1.95324	1.84033
14.15	2.0037	1.95268	1.84145
14.1583	2.00391	1.95285	1.84138
14.1667	2.00387	1.95372	1.84101
14.175	2.00376	1.95425	1.84069
14.1833	2.00366	1.95404	1.84045
14.1917	2.00385	1.95367	1.84046
14.2	2.00401	1.95462	1.84068
14.2083	2.00419	1.95421	1.84081
14.2167	2.00451	1.9537	1.841
14.225	2.00454	1.95356	1.8409
14.2333	2.00408	1.95397	1.84043
14.2417	2.00363	1.95397	1.84028
14.25	2.00355	1.95351	1.84047
14.2583	2.00342	1.9535	1.84083
14.2667	2.00335	1.9538	1.8409
14.275	2.00365	1.95369	1.841
14.2833	2.00397	1.95479	1.84067
14.2917	2.00389	1.95402	1.84035
14.3	2.00361	1.95355	1.84042
14.3083	2.00329	1.95373	1.84062
14.3167	2.00358	1.95412	1.84104
14.325	2.0042	1.95428	1.84121
14.3333	2.00498	1.95413	1.84088
14.3417	2.0053	1.9536	1.8402
14.35	2.00473	1.95363	1.83984
14.3583	2.00353	1.9535	1.84003
14.3667	2.00234	1.95329	1.84048
14.375	2.00234	1.95379	1.84091
14.3833	2.00308	1.95437	1.84061
14.3917	2.00407	1.95412	1.84023
14.4	2.00435	1.95347	1.83995
14.4083	2.00408	1.9534	1.84004
14.4167	2.00363	1.95371	1.84026
14.425	2.00332	1.95391	1.84109
14.4333	2.00349	1.95398	1.8413
14.4417	2.00391	1.95505	1.84139
14.45	2.00412	1.95391	1.8405
14.4583	2.00395	1.95349	1.84007
14.4667	2.00351	1.95357	1.84011
14.475	2.0033	1.95435	1.84055
14.4833	2.00332	1.95498	1.84092
14.4917	2.00366	1.95399	1.84094
14.5	2.00392	1.95314	1.84057
14.5083	2.00396	1.9533	1.84034
14.5167	2.00387	1.95385	1.84033
14.525	2.00373	1.95442	1.8406
14.5333	2.00389	1.95419	1.84083
14.5417	2.00433	1.95449	1.84119
14.55	2.00421	1.95387	1.84115
14.5583	2.004	1.95323	1.84055
14.5667	2.00356	1.95366	1.84025
14.575	2.00328	1.95391	1.84044
14.5833	2.00368	1.9535	1.84075
14.5917	2.00396	1.95324	1.84102
14.6	2.00415	1.95326	1.84091
14.6083	2.00405	1.95347	1.84057
14.6167	2.00395	1.95375	1.84026
14.625	2.00372	1.95393	1.84099
14.6333	2.00348	1.95318	1.84093
14.6417	2.00328	1.95294	1.84081
14.65	2.00336	1.95296	1.84084
14.6583	2.00364	1.95383	1.84093
14.6667	2.00401	1.95378	1.84115
14.675	2.00425	1.95346	1.84107
14.6833	2.00465	1.95308	1.84095
14.6917	2.00351	1.95341	1.84087
14.7	2.00329	1.95375	1.84097
14.7083	2.00319	1.95432	1.84104
14.7167	2.00396	1.95404	1.8409
14.725	2.00469	1.95332	1.84165
14.7333	2.00498	1.95337	1.84128
14.7417	2.00438	1.95367	1.84068
14.75	2.00374	1.95439	1.84061
14.7583	2.00303	1.95395	1.84084
14.7667	2.00308	1.95342	1.84116
14.775	2.00336	1.95308	1.84125
14.7833	2.00342	1.9535	1.84104
14.7917	2.00342	1.9539	1.84081
14.8	2.00352	1.95397	1.84057
14.8083	2.0035	1.95376	1.84136
14.8167	2.00389	1.9536	1.84107
14.825	2.00405	1.95367	1.84083
14.8333	2.00402	1.95326	1.8408
14.8417	2.00367	1.95295	1.84094
14.85	2.0033	1.95439	1.84103
14.8583	2.00297	1.95373	1.84091
14.8667	2.00301	1.95344	1.84086
14.875	2.00352	1.95368	1.84084
14.8833	2.00405	1.95403	1.84083
14.8917	2.0043	1.95424	1.8409
14.9	2.00382	1.95431	1.841
14.9083	2.00325	1.95405	1.84133
14.9167	2.00307	1.9534	1.84178
14.925	2.00339	1.95336	1.84112
14.9333	2.00354	1.9536	1.84066
14.9417	2.00372	1.9538	1.84067
14.95	2.00399	1.95449	1.84097
14.9583	2.00388	1.95345	1.84127
14.9667	2.00374	1.95313	1.84122
14.975	2.00382	1.95317	1.84097
14.9833	2.00411	1.95382	1.84069
14.9917	2.00435	1.95411	1.84066
15	2.00406	1.95414	1.84095
15.0083	2.00369	1.95395	1.84121
15.0167	2.00351	1.9539	1.84132
15.025	2.00326	1.95418	1.84128
15.0333	2.0037	1.95357	1.84061
15.0417	2.00426	1.95359	1.84028
15.05	2.0049	1.95381	1.84046
15.0583	2.00531	1.95381	1.84079
15.0667	2.0041	1.95362	1.84104
15.075	2.0034	1.95389	1.84094
15.0833	2.00323	1.95324	1.84046
15.0917	2.0037	1.95301	1.84024
15.1	2.00419	1.95346	1.84029
15.1083	2.00432	1.95401	1.84055
15.1167	2.0038	1.95372	1.8414
15.125	2.00365	1.95324	1.84146
15.1333	2.00321	1.95325	1.84089
15.1417	2.00344	1.95418	1.84061
15.15	2.0039	1.9539	1.84055
15.1583	2.00416	1.95344	1.84093
15.1667	2.00397	1.95365	1.84123
15.175	2.00379	1.95374	1.84122
15.1833	2.00355	1.95396	1.84154
15.1917	2.00373	1.95384	1.84136
15.2	2.00414	1.95373	1.8408
15.2083	2.00443	1.95384	1.84047
15.2167	2.00421	1.95402	1.84079
15.225	2.0039	1.95436	1.84116
15.2333	2.00345	1.95449	1.84134
15.2417	2.00349	1.95333	1.84085
15.25	2.00379	1.95283	1.84049
15.2583	2.00442	1.95333	1.84035
15.2667	2.00452	1.95373	1.8406
15.275	2.00437	1.95388	1.84103
15.2833	2.00362	1.95412	1.84131
15.2917	2.00353	1.95407	1.84121
15.3	2.0029	1.95298	1.84101
15.3083	2.00328	1.95314	1.84082
15.3167	2.00423	1.95358	1.84079
15.325	2.00442	1.95406	1.84152
15.3333	2.00422	1.95391	1.84133
15.3417	2.00353	1.95371	1.84086
15.35	2.00309	1.95356	1.84058
15.3583	2.00314	1.95305	1.84069
15.3667	2.00344	1.95314	1.84099
15.375	2.00388	1.95357	1.84131
15.3833	2.00384	1.954	1.84118
15.3917	2.00325	1.95416	1.84095
15.4	2.0032	1.95395	1.8409
15.4083	2.00274	1.95375	1.84097
15.4167	2.00307	1.95419	1.84112
15.425	2.00383	1.95371	1.84139
15.4333	2.00459	1.95321	1.84202
15.4417	2.00475	1.95345	1.84175
15.45	2.00441	1.95405	1.84121
15.4583	2.00388	1.954	1.84076
15.4667	2.00348	1.95378	1.84093
15.475	2.00345	1.95407	1.84121
15.4833	2.00372	1.9544	1.84148
15.4917	2.00381	1.95331	1.84143
15.5	2.00399	1.95297	1.84117
15.5083	2.00385	1.95374	1.841
15.5167	2.00392	1.95389	1.84091
15.525	2.00357	1.95392	1.84144
15.5333	2.00376	1.95387	1.84132
15.5417	2.00403	1.9537	1.84095
15.55	2.00401	1.95376	1.84076
15.5583	2.00367	1.95401	1.84086
15.5667	2.00362	1.95447	1.84117
15.575	2.00434	1.95355	1.84126
15.5833	2.00346	1.95303	1.84126
15.5917	2.00387	1.95333	1.84113
15.6	2.00434	1.954	1.84109
15.6083	2.00435	1.95414	1.84115
15.6167	2.00434	1.95416	1.84136
15.625	2.00408	1.954	1.84141
15.6333	2.0039	1.95403	1.84231
15.6417	2.00394	1.95363	1.84154
15.65	2.00433	1.9539	1.8409
15.6583	2.00469	1.95419	1.84055
15.6667	2.00407	1.95457	1.84089
15.675	2.00369	1.95437	1.84136
15.6833	2.00381	1.95393	1.84147
15.6917	2.00432	1.95336	1.84131
15.7	2.00485	1.95307	1.84092
15.7083	2.00481	1.95354	1.84097
15.7167	2.0045	1.9543	1.84095
15.725	2.00396	1.95438	1.84119
15.7333	2.00359	1.95349	1.84117
15.7417	2.0039	1.95335	1.8415
15.75	2.00418	1.95388	1.84138
15.7583	2.00438	1.95388	1.84086
15.7667	2.00414	1.9537	1.84069
15.775	2.00384	1.95384	1.84104
15.7833	2.00355	1.9539	1.84137
15.7917	2.00374	1.95409	1.84189
15.8	2.00398	1.954	1.84152
15.8083	2.00474	1.9547	1.84112
15.8167	2.00486	1.95384	1.84093
15.825	2.00491	1.95369	1.84107
15.8333	2.00451	1.95383	1.84142
15.8417	2.00457	1.95413	1.84146
15.85	2.00349	1.95439	1.84106
15.8583	2.00321	1.95425	1.84097
15.8667	2.0033	1.95461	1.8411
15.875	2.00384	1.95413	1.84141
15.8833	2.00422	1.95347	1.84154
15.8917	2.00429	1.95343	1.84134
15.9	2.004	1.954	1.84109
15.9083	2.0039	1.95451	1.84101
15.9167	2.00395	1.95443	1.84101
15.925	2.00425	1.9549	1.84115
15.9333	2.00439	1.95373	1.84207
15.9417	2.00439	1.95341	1.84208
15.95	2.00404	1.95372	1.84127
15.9583	2.00377	1.95432	1.84086
15.9667	2.00382	1.95442	1.84082
15.975	2.00394	1.95383	1.84114
15.9833	2.00439	1.95372	1.84142
15.9917	2.0052	1.95348	1.84142
16	2.00466	1.95382	1.84124
16.0083	2.00451	1.95452	1.84106
16.0167	2.00421	1.95371	1.84125
16.025	2.00384	1.95336	1.84132
16.0333	2.00444	1.95345	1.84118
16.0417	2.00462	1.95398	1.84108
16.05	2.00486	1.95419	1.84127
16.0583	2.00446	1.95379	1.84154
16.0667	2.00415	1.95435	1.84157
16.075	2.00395	1.95392	1.8414
16.0833	2.00445	1.95291	1.84119
16.0917	2.00478	1.95306	1.84116
16.1	2.00491	1.95399	1.8413
16.1083	2.00447	1.95422	1.84174
16.1167	2.00413	1.95401	1.84186
16.125	2.00393	1.95329	1.84159
16.1333	2.00479	1.95406	1.84118
16.1417	2.00448	1.95374	1.84089
16.15	2.00446	1.95325	1.84097
16.1583	2.00414	1.95331	1.84117
16.1667	2.00375	1.95385	1.84133
16.175	2.00381	1.95399	1.84116
16.1833	2.00418	1.95371	1.84097
16.1917	2.00483	1.95353	1.84082
16.2	2.00508	1.95322	1.84092
16.2083	2.00522	1.95331	1.84208
16.2167	2.00532	1.95292	1.84169
16.225	2.00475	1.95324	1.84182
16.2333	2.00472	1.95366	1.84117
16.2417	2.0049	1.95401	1.84105
16.25	2.00479	1.95383	1.84125
16.2583	2.0043	1.95412	1.84149
16.2667	2.00395	1.95367	1.84138
16.275	2.00396	1.95363	1.84117
16.2833	2.00406	1.95325	1.84097
16.2917	2.00459	1.95327	1.84098
16.3	2.00511	1.95353	1.84109
16.3083	2.00555	1.95363	1.84131
16.3167	2.00562	1.95358	1.84163
16.325	2.00559	1.9545	1.84126
16.3333	2.00527	1.95321	1.84072
16.3417	2.00495	1.95244	1.8405
16.35	2.00489	1.95295	1.84075
16.3583	2.005	1.95343	1.84118
16.3667	2.00516	1.95391	1.84136
16.375	2.00508	1.95356	1.8413
16.3833	2.00519	1.95298	1.84116
16.3917	2.00493	1.9529	1.84091
16.4	2.00468	1.95274	1.84088
16.4083	2.00447	1.9529	1.84094
16.4167	2.00433	1.95326	1.84193
16.425	2.00449	1.95379	1.84149
16.4333	2.00492	1.95363	1.84078
16.4417	2.00532	1.95348	1.84054
16.45	2.00524	1.95427	1.84067
16.4583	2.00453	1.95353	1.8411
16.4667	2.00365	1.95303	1.84138
16.475	2.00366	1.95352	1.84142
16.4833	2.00382	1.95388	1.84121
16.4917	2.00454	1.95406	1.84093
16.5	2.00492	1.95377	1.84093
16.5083	2.00497	1.954	1.84122
16.5167	2.00452	1.95425	1.84142
16.525	2.00425	1.95322	1.84235
16.5333	2.00448	1.95299	1.8416
16.5417	2.00493	1.95361	1.84082
16.55	2.00501	1.95401	1.84054
16.5583	2.00479	1.95452	1.84071
16.5667	2.00419	1.95363	1.84119
16.575	2.00364	1.95275	1.84157
16.5833	2.00392	1.95299	1.84143
16.5917	2.00451	1.95373	1.84109
16.6	2.00513	1.9542	1.84092
16.6083	2.00554	1.95435	1.84065
16.6167	2.00546	1.95345	1.84167
16.625	2.00474	1.95359	1.84138
16.6333	2.00417	1.95301	1.84112
16.6417	2.0038	1.95295	1.84095
[truncated: 312,642+ more rows]

## Sheet: Fig. 3i
	y1	y1	y1	y1	y1
	TEM-derived 2D porosity (%)
	IrO2 ref (127μm) fresh	ALD-7 (127μm) fresh	IrO2 ref (127μm) 1000h	ALD-7 (127μm) 1100h	ALD-7 (80μm) 2600h
	12.03	12.99	9.71	13.09	12.14
	14.06	11.91	8.8	12.1	12.13
	11.56	13.46	8.81	12.69	13.44
	11.8	13.19	6.49	12.38	12.19
	13.17	12.81		12.64	10.13
	12.35	11.73			10.25
	13.46	12.78			11.31
	13.47	14.66			12.27
	12.4	12.98			12.05

## Sheet: Fig. 4a
x1	y1	y1	y1	y1	y1
Binding energy (eV)	Intensity (arb. units)
	IrO2 ref	ALD-3	ALD-5	ALD-7	ALD-10
80.58	0.20341
80.48	0.19731			0.24658
80.38	0.19921			0.24663
80.28	0.19892			0.24187
80.18	0.19696			0.24302
80.08	0.20243			0.24225
79.98	0.20075			0.2469
79.88	0.20299			0.24467
79.78	0.20651			0.25351
79.68	0.20974			0.24667
79.58	0.20878			0.24773
79.48	0.20551			0.24759
79.38	0.2015			0.24291
79.28	0.2057			0.25328
79.18	0.20631			0.25237
79.08	0.20424			0.24733
78.98	0.20432			0.24959
78.88	0.20982			0.25024
78.78	0.21113			0.24925
78.68	0.20917			0.25662
78.58	0.21081			0.2581
78.48	0.21165			0.25196
78.38	0.20836			0.24895
78.28	0.21369			0.25254
78.18	0.21166			0.25276
78.08	0.21122			0.26449	0.22963
77.98	0.21205			0.25899	0.22708
77.88	0.21351			0.26235	0.22835
77.78	0.21284			0.25586	0.22546
77.68	0.21514			0.25148	0.23218
77.58	0.21454			0.26106	0.23149
77.48	0.21388			0.25956	0.23819
77.38	0.21758			0.25519	0.23552
77.28	0.22021			0.25763	0.22344
77.18	0.21398			0.257	0.21741
77.08	0.21571			0.25703	0.23882
76.98	0.21443			0.25072	0.24092
76.88	0.2172			0.26153	0.23816
76.78	0.22038			0.25912	0.21762
76.68	0.21474			0.25456	0.2307
76.58	0.21975			0.25694	0.22664
76.48	0.21553			0.24878	0.22554
76.38	0.21748			0.25276	0.22676
76.28	0.21621			0.25557	0.23233
76.18	0.21111			0.25124	0.22768
76.08	0.21386			0.25081	0.23556
75.98	0.21447			0.2476	0.21389
75.88	0.22026			0.25303	0.22278
75.78	0.21559			0.25546	0.23086
75.68	0.20955			0.25185	0.22019
75.58	0.21347			0.25554	0.23771
75.48	0.21628			0.24774	0.22915
75.38	0.21856			0.24662	0.22309
75.28	0.21668			0.25122	0.22915
75.18	0.21508			0.24932	0.22048
75.08	0.21255			0.24968	0.22726
74.98	0.21212			0.24372	0.21545
74.88	0.21191			0.24368	0.21973
74.78	0.21395			0.24388	0.22086
74.68	0.21252			0.24294	0.22022
74.58	0.21357			0.2453	0.21637
74.48	0.21477			0.24733	0.21692
74.38	0.21227			0.24435	0.20321
74.28	0.21463			0.24562	0.21391
74.18	0.21455			0.24482	0.21357
74.08	0.21462			0.24787	0.21912
73.98	0.21453			0.24556	0.21077
73.88	0.21019			0.23875	0.20096
73.78	0.2097			0.24303	0.21461
73.68	0.21328			0.24126	0.21953
73.58	0.211			0.2382	0.20732
73.48	0.21202			0.23417	0.20976
73.38	0.21303			0.23809	0.20971
73.28	0.20934			0.2328	0.2023
73.18	0.21189			0.23599	0.19439
73.08	0.21344			0.236	0.19206
72.98	0.21396			0.23891	0.19987
72.88	0.21352			0.23604	0.20087
72.78	0.21311			0.23756	0.19587
72.68	0.21676			0.24016	0.18158
72.58	0.20923			0.23599	0.20391
72.48	0.21174			0.23581	0.18742
72.38	0.21357		0.22374	0.2384	0.19436
72.28	0.21192		0.22504	0.23663	0.19627
72.18	0.21513		0.22524	0.23664	0.1931
72.08	0.21912	0.23239	0.22718	0.23404	0.19164
71.98	0.21364	0.23239	0.23031	0.23458	0.20333
71.88	0.21772	0.2322	0.23215	0.23162	0.19255
71.78	0.22441	0.23027	0.22923	0.23151	0.19296
71.68	0.22044	0.23366	0.22548	0.23415	0.19294
71.58	0.22304	0.23813	0.23312	0.23732	0.19459
71.48	0.22498	0.23639	0.23554	0.23503	0.19559
71.38	0.22882	0.23316	0.23871	0.23842	0.1929
71.28	0.22905	0.23248	0.2338	0.24145	0.20152
71.18	0.22853	0.2414	0.23533	0.24229	0.1902
71.08	0.23496	0.24151	0.23779	0.23557	0.19843
70.98	0.23377	0.24312	0.23951	0.24223	0.19761
70.88	0.23684	0.24929	0.23644	0.24265	0.19603
70.78	0.24174	0.24176	0.24485	0.24509	0.19612
70.68	0.23951	0.24566	0.24714	0.25256	0.20019
70.58	0.24318	0.24828	0.24182	0.25344	0.19121
70.48	0.24521	0.24596	0.24415	0.2572	0.20276
70.38	0.24669	0.2543	0.24854	0.25314	0.18663
70.28	0.25247	0.25504	0.25245	0.25482	0.19712
70.18	0.25772	0.26112	0.25396	0.26066	0.19933
70.08	0.25828	0.2641	0.26163	0.25882	0.20916
69.98	0.26409	0.26265	0.26449	0.27131	0.20574
69.88	0.26431	0.26843	0.26422	0.27724	0.22035
69.78	0.27156	0.26844	0.26893	0.27168	0.21853
69.68	0.27645	0.27744	0.2735	0.27437	0.21584
69.58	0.27859	0.27993	0.27543	0.2785	0.21696
69.48	0.28982	0.28918	0.28817	0.28478	0.21283
69.38	0.29474	0.2887	0.28968	0.28377	0.2221
69.28	0.29759	0.29708	0.29244	0.28758	0.23357
69.18	0.30244	0.29934	0.29331	0.29684	0.2305
69.08	0.31179	0.30705	0.30642	0.30512	0.22301
68.98	0.31795	0.30945	0.30899	0.30451	0.24065
68.88	0.32984	0.32817	0.31781	0.30383	0.2414
68.78	0.33495	0.33561	0.32495	0.32148	0.24163
68.68	0.33839	0.34013	0.33071	0.32865	0.25371
68.58	0.34848	0.34638	0.34152	0.33699	0.26919
68.48	0.36232	0.36272	0.34903	0.33685	0.26705
68.38	0.37025	0.36322	0.3599	0.34182	0.28288
68.28	0.37863	0.36959	0.36495	0.35546	0.28356
68.18	0.38599	0.37887	0.3722	0.36154	0.29034
68.08	0.40008	0.39634	0.39044	0.37323	0.30727
67.98	0.40833	0.40725	0.39278	0.38929	0.30459
67.88	0.42186	0.41758	0.40674	0.39586	0.3129
67.78	0.43203	0.42562	0.41857	0.40916	0.3265
67.68	0.44455	0.43121	0.42607	0.41259	0.32671
67.58	0.45645	0.45515	0.44791	0.42902	0.33402
67.48	0.47453	0.45587	0.45316	0.45186	0.35924
67.38	0.48035	0.47634	0.45982	0.45852	0.38556
67.28	0.49372	0.49083	0.4794	0.4711	0.37862
67.18	0.51251	0.50399	0.48482	0.47196	0.37918
67.08	0.52231	0.51397	0.51016	0.48553	0.39942
66.98	0.53907	0.53497	0.5141	0.50551	0.42472
66.88	0.54983	0.54634	0.53725	0.51265	0.42364
66.78	0.56915	0.57317	0.55706	0.53626	0.42942
66.68	0.58957	0.57901	0.56596	0.5583	0.45004
66.58	0.60866	0.59688	0.58475	0.56685	0.46763
66.48	0.63636	0.61266	0.60466	0.57875	0.46741
66.38	0.65752	0.63555	0.62442	0.59982	0.50556
66.28	0.68259	0.66502	0.65447	0.63085	0.52965
66.18	0.70027	0.69435	0.6766	0.65581	0.53683
66.08	0.73519	0.71536	0.69847	0.67784	0.55299
65.98	0.76358	0.73762	0.71982	0.69385	0.57591
65.88	0.79013	0.77387	0.75568	0.72497	0.59281
65.78	0.83428	0.82749	0.7859	0.75452	0.62721
65.68	0.86755	0.85806	0.83955	0.79287	0.63823
65.58	0.90845	0.90127	0.86835	0.84099	0.67762
65.48	0.9577	0.94477	0.9203	0.87951	0.72398
65.38	0.98026	0.97466	0.96172	0.91587	0.74055
65.28	1	0.98132	0.9755	0.94998	0.77756
65.18	0.99905	0.9769	1	0.9675	0.81168
65.08	0.96554	0.9484	0.97343	0.9845	0.85482
64.98	0.9239	0.90224	0.9366	0.97312	0.88556
64.88	0.8595	0.83496	0.88219	0.92989	0.93553
64.78	0.80293	0.77698	0.81095	0.88288	0.96395
64.68	0.7369	0.72424	0.75626	0.83432	0.9558
64.58	0.69154	0.65616	0.7027	0.76801	0.965
64.48	0.63994	0.63137	0.64427	0.71652	0.96697
64.38	0.61085	0.59514	0.61102	0.67391	0.89141
64.28	0.5962	0.57983	0.5862	0.64482	0.83854
64.18	0.58087	0.56903	0.57715	0.61329	0.79166
64.08	0.56792	0.56817	0.56535	0.60099	0.73176
63.98	0.57062	0.56445	0.56573	0.58506	0.66862
63.88	0.58024	0.57338	0.56636	0.58232	0.62934
63.78	0.58116	0.57851	0.57326	0.56588	0.58972
63.68	0.59172	0.59262	0.58508	0.57596	0.57488
63.58	0.59212	0.59749	0.5921	0.58865	0.56445
63.48	0.61223	0.61284	0.61191	0.59266	0.54073
63.38	0.62462	0.6408	0.63217	0.60966	0.54483
63.28	0.64774	0.66467	0.64534	0.62704	0.56135
63.18	0.66756	0.68278	0.66811	0.65127	0.57065
63.08	0.69682	0.71263	0.70106	0.67962	0.59159
62.98	0.72796	0.73437	0.70446	0.69961	0.59754
62.88	0.76298	0.78341	0.74422	0.72296	0.62074
62.78	0.80054	0.81775	0.78426	0.75451	0.62695
62.68	0.85108	0.85917	0.82067	0.80234	0.66577
62.58	0.89337	0.90458	0.88222	0.83678	0.68691
62.48	0.94922	0.9611	0.92546	0.87914	0.72739
62.38	0.98244	0.99516	0.9678	0.93851	0.72425
62.28	0.99296	1	0.99498	0.96846	0.79859
62.18	0.97597	0.9742	0.99369	0.99099	0.85747
62.08	0.91873	0.91939	0.96409	1	0.90653
61.98	0.81954	0.82255	0.89529	0.93917	0.95443
61.88	0.71875	0.72379	0.7838	0.87745	0.97168
61.78	0.60741	0.62184	0.68491	0.79505	0.99898
61.68	0.50537	0.51045	0.57702	0.69407	1
61.58	0.42532	0.40963	0.47883	0.60461	0.97751
61.48	0.35289	0.34589	0.39663	0.5072	0.92115
61.38	0.29022	0.29548	0.32818	0.43723	0.84512
61.28	0.2531	0.25117	0.27231	0.36511	0.75742
61.18	0.21542	0.2169	0.2393	0.32426	0.66903
61.08	0.18915	0.19728	0.20442	0.27662	0.54774
60.98	0.16867	0.17392	0.18164	0.24144	0.4533
60.88	0.14918	0.15841	0.16227	0.21149	0.36953
60.78	0.13315	0.14058	0.15158	0.18878	0.2812
60.68	0.12051	0.13428	0.1384	0.16305	0.23813
60.58	0.10804	0.12159	0.12303	0.15408	0.20202
60.48	0.09796	0.12248	0.11827	0.1417	0.16308
60.38	0.0928	0.11704	0.11337	0.1325	0.13366
60.28	0.08912	0.10969	0.10731	0.12628	0.11562
60.18	0.08296	0.10317	0.10205	0.11623	0.11119
60.08	0.07903	0.09879	0.09792	0.11212	0.10244
59.98	0.07831	0.09549	0.09553	0.10915	0.08772
59.88	0.07236	0.09644	0.08842	0.1032	0.0733
59.78	0.07048	0.09066	0.09075	0.09917	0.06165
59.68	0.06761	0.08912	0.08559	0.09975	0.06674
59.58	0.06381	0.0852	0.08261	0.09204	0.05592
59.48	0.06414	0.08566	0.08259	0.09218	0.05354
59.38	0.06414	0.08407	0.0765	0.09171	0.05148
59.28	0.06177	0.08384	0.07559	0.08629	0.04034
59.18	0.06148	0.08182	0.07568	0.08114	0.03626
59.08	0.06217	0.07952	0.07506	0.08355	0.03875
58.98	0.05679	0.08	0.07172	0.08192	0.03104
58.88	0.05603	0.07651	0.07418	0.07952	0.03286
58.78	0.05697	0.07327	0.0726	0.08065	0.03149
58.68	0.05558	0.07525	0.07056	0.07533	0.02019
58.58	0.05478	0.07381	0.06825	0.07475	0.01662
58.48	0.05335	0.07145	0.07012	0.07431	0.02549
58.38	0.05282	0.07265	0.06974	0.07429	0.02761
58.28	0.05128	0.07384	0.06899	0.0759	0.01878
58.18	0.05111	0.07103	0.06732	0.07188	0.01977
58.08	0.05381	0.07116	0.06732	0.07195	0.01965
57.98	0.04916	0.06553	0.06658	0.07256	0.02029
57.88	0.04987	0.06279	0.06577	0.07526	0.02282
57.78	0.05098	0.06477	0.06389	0.07182	0.01917
57.68	0.04966	0.06858	0.06538	0.07148	0.01913
57.58	0.048	0.06556	0.06305	0.06786	0.00431
57.48	0.049	0.06894	0.06458	0.06615	0.01243
57.38	0.04471	0.06625	0.06574	0.06731	0.01276
57.28	0.04872	0.06415	0.06493	0.06504	0.01351
57.18	0.04936	0.06788	0.0648	0.06519	0.01466
57.08	0.0488	0.06736	0.06535	0.06955	0.01476
56.98	0.04657	0.06452	0.06119	0.0702	0.01213
56.88	0.04739	0.06321	0.06067	0.06723	0.0123
56.78	0.04684	0.06498	0.06043	0.06669	0.01901
56.68	0.04685	0.05976	0.06158	0.06552	0.0159
56.58	0.04764	0.06617	0.06149	0.06655	0.01267
56.48	0.04549	0.06228	0.06244	0.06613	0.00828
56.38	0.04529	0.06236	0.05991	0.06617	0.01133
56.28	0.04546	0.06316		0.0646	0.00904
56.18	0.04814	0.06477		0.06384	0.01175
56.08	0.04602	0.06274		0.063	0.00732
55.98	0.04617			0.06691	0.0078
55.88	0.04542			0.06834	0.01471
55.78	0.04634			0.06649	0.01076
55.68	0.04599			0.0658	0.00691
55.58	0.04635			0.06528	0.00631
55.48				0.06485	0.01067
55.38					0.01373
55.28					0.000991175
55.18					0.0076
55.08					0.0087
54.98					0.00945
54.88					0.00302
54.78					0
54.68					0.00357
54.58					0.00868
54.48					0.01126
54.38					0.00503
54.28					0.0069
54.18					0.00881
54.08					0.00477
53.98					0.0061
53.88					0.01069
53.78					0.00405
53.68					0.01456
53.58					0.01445
53.48					0.01975
53.38					0.00858
53.28					0.01012
53.18					0.01623
53.08					0.0184
52.98					0.01524
52.88					0.02039
52.78					0.00988
52.68					0.01882
52.58					0.01652
52.48					0.01478
52.38					0.01947
52.28					0.02401
52.18					0.02078
52.08					0.02417
51.98					0.02559
51.88					0.02569
51.78					0.02887
51.68					0.03532
51.58					0.02585
51.48					0.02675
51.38					0.02631
51.28					0.03332
51.18					0.03735
51.08					0.0381
50.98					--

## Sheet: Fig. 4b
x	y1	y1	y1	y1	y1	y1
Energy (eV)	Normalized absorption (arb. units)
	IrO2 ref	ALD-3	ALD-5	ALD-7	ALD-10	Ir foil
11015.1	0.01254	0.01349	0.01321	0.0135	0.01286	0.01096
11024.8	0.01087	0.01166	0.01128	0.01107	0.01059	0.00955
11035.1	0.00925	0.00928	0.00934	0.00948	0.00859	0.00801
11045.1	0.00769	0.00748	0.00832	0.00819	0.00762	0.0067
11054.9	0.00609	0.00576	0.00682	0.0063	0.00623	0.00531
11064.9	0.00458	0.0041	0.00477	0.00422	0.00446	0.00389
11074.9	0.00297	0.00308	0.00294	0.00326	0.00287	0.00251
11084.8	0.00135	0.00146	0.00168	0.00192	0.0017	0.0013
11094.8	-3.70623e-05	3.15331e-05	-9.38804e-05	-1.97279e-05	0.000142366	3.43944e-05
11104.9	-0.00144	-0.00109	-0.00171	-0.00141	-0.00151	-0.00106
11114.9	-0.00242	-0.00188	-0.00265	-0.00255	-0.00265	-0.00203
11125	-0.00329	-0.00296	-0.00293	-0.00366	-0.00347	-0.00292
11135.4	-0.00398	-0.00398	-0.00389	-0.00422	-0.00405	-0.00358
11145.1	-0.00421	-0.00457	-0.00459	-0.00431	-0.00432	-0.00383
11154.9	-0.00395	-0.0045	-0.00391	-0.00405	-0.00364	-0.00361
11164.9	-0.00269	-0.00285	-0.00256	-0.00254	-0.00241	-0.00228
11170.1	-0.00115	-0.00135	-0.00114	-0.00133	-0.00106	-0.00104
11174.9	0.000854901	0.000643274	0.000700575	0.000639878	0.000809038	0.00074176
11180.1	0.00426	0.00417	0.00404	0.00447	0.00411	0.00375
11185	0.00917	0.00931	0.00913	0.00964	0.00901	0.00813
11189.8	0.01702	0.01764	0.01723	0.01791	0.01705	0.01521
11195.1	0.03138	0.03265	0.03187	0.03291	0.03155	0.02783
11195.5	0.03278	0.03389	0.03309	0.03422	0.03266	0.029
11195.8	0.03404	0.03524	0.03433	0.03551	0.03396	0.03007
11196.2	0.03545	0.03678	0.03569	0.03704	0.03572	0.03137
11196.6	0.0375	0.03884	0.03785	0.03905	0.03763	0.03315
11197	0.03943	0.04088	0.03989	0.04109	0.03967	0.03494
11197.4	0.04114	0.04272	0.04167	0.04289	0.04137	0.03654
11197.7	0.04323	0.04486	0.04373	0.04496	0.04345	0.03828
11198.2	0.04572	0.04741	0.04625	0.04751	0.04584	0.04043
11198.6	0.04828	0.05025	0.04897	0.05016	0.04854	0.04275
11199	0.05057	0.05258	0.05126	0.05259	0.05086	0.04484
11199.4	0.05326	0.05533	0.0539	0.05513	0.05354	0.04717
11199.8	0.05598	0.05821	0.05701	0.05833	0.05641	0.04974
11200.2	0.0592	0.06139	0.06028	0.06165	0.05983	0.05272
11200.6	0.06265	0.06485	0.06359	0.06542	0.06319	0.05578
11201	0.06558	0.06771	0.06645	0.06831	0.06617	0.0584
11201.4	0.06942	0.07164	0.07048	0.07237	0.07028	0.06189
11201.8	0.07347	0.07581	0.07479	0.07659	0.0744	0.06555
11202.2	0.07737	0.07974	0.07865	0.08048	0.07827	0.06914
11202.6	0.08127	0.08373	0.08272	0.08426	0.08234	0.07267
11203	0.08621	0.08893	0.08772	0.08947	0.0873	0.07715
11203.5	0.09185	0.09462	0.09342	0.09532	0.09319	0.0824
11203.8	0.0966	0.0995	0.09822	0.1	0.09789	0.08668
11204.2	0.10155	0.10455	0.10314	0.10517	0.10316	0.09137
11204.6	0.10842	0.11162	0.11048	0.11239	0.10999	0.09775
11205.1	0.11596	0.11927	0.11775	0.12013	0.11789	0.10475
11205.4	0.12124	0.1247	0.1233	0.12581	0.12329	0.10968
11205.8	0.12992	0.13392	0.13299	0.13479	0.13205	0.11784
11206.2	0.13896	0.14307	0.14189	0.14423	0.14146	0.12648
11206.6	0.14719	0.15137	0.15029	0.15269	0.14964	0.13426
11207	0.15727	0.16185	0.16067	0.16256	0.15972	0.14389
11207.4	0.16965	0.17517	0.17382	0.1755	0.1725	0.15594
11207.8	0.18332	0.18944	0.18748	0.18969	0.18639	0.16933
11208.2	0.196	0.20312	0.20105	0.20349	0.19971	0.18173
11208.5	0.21122	0.21851	0.21625	0.21788	0.21489	0.19694
11209	0.2311	0.23903	0.23763	0.23893	0.23539	0.21675
11209.4	0.25343	0.26227	0.26006	0.26176	0.25846	0.23935
11209.8	0.27486	0.2841	0.28139	0.28427	0.27961	0.26132
11210.2	0.29957	0.31219	0.3074	0.30928	0.30566	0.28687
11210.6	0.3301	0.34412	0.33983	0.34047	0.33727	0.31866
11211	0.36731	0.37979	0.37767	0.37848	0.37383	0.35794
11211.4	0.4094	0.4227	0.41886	0.42182	0.41611	0.40273
11211.7	0.44918	0.46048	0.45689	0.46068	0.45643	0.44552
11212.2	0.50803	0.52232	0.52003	0.5227	0.51631	0.50891
11212.6	0.57192	0.58732	0.58598	0.58636	0.58086	0.57821
11213	0.6453	0.65851	0.65625	0.65836	0.65505	0.65721
11213.4	0.72466	0.74031	0.74265	0.74082	0.73689	0.74228
11213.8	0.81607	0.82961	0.82636	0.83111	0.83022	0.8386
11214.2	0.95481	0.96704	0.96337	0.96869	0.96235	0.9807
11214.6	1.08135	1.09543	1.08729	1.09338	1.09128	1.10524
11215	1.20501	1.21731	1.21235	1.21236	1.20934	1.22152
11215.4	1.39153	1.39994	1.40128	1.39508	1.38686	1.38523
11215.8	1.60763	1.59932	1.59617	1.60313	1.58873	1.5517
11216.2	1.78854	1.78128	1.79621	1.78446	1.77222	1.67203
11216.6	1.98783	1.97159	1.97487	1.97146	1.95336	1.77616
11217	2.22595	2.19016	2.20723	2.19321	2.16915	1.85611
11217.4	2.4321	2.38235	2.40165	2.37833	2.35421	1.88563
11217.8	2.59716	2.52188	2.5423	2.52084	2.49033	1.87139
11218.2	2.76423	2.67552	2.69957	2.68516	2.64223	1.84326
11218.7	2.87985	2.78091	2.80728	2.79611	2.74535	1.77084
11219	2.91634	2.81337	2.84139	2.83123	2.77615	1.71223
11219.4	2.90864	2.80209	2.82815	2.83267	2.76885	1.64719
11219.8	2.83585	2.73386	2.75487	2.77121	2.70279	1.56983
11220.2	2.70724	2.61498	2.62847	2.65668	2.58581	1.49741
11220.6	2.5678	2.48907	2.49859	2.53191	2.46177	1.43838
11221	2.39481	2.32839	2.33644	2.37503	2.30053	1.3866
11221.4	2.2052	2.15708	2.15013	2.1958	2.12804	1.33562
11221.8	2.01567	1.98113	1.96875	2.01475	1.95524	1.29332
11222.2	1.84566	1.81453	1.81247	1.85421	1.79742	1.25856
11222.5	1.7056	1.68144	1.6738	1.71577	1.66436	1.23321
11223	1.54948	1.53829	1.52917	1.5685	1.52452	1.20606
11223.4	1.41539	1.41024	1.39694	1.4344	1.39514	1.1831
11223.8	1.30805	1.30515	1.29463	1.32395	1.29268	1.16418
11224.2	1.22287	1.22611	1.21708	1.24515	1.20998	1.14865
11224.6	1.14388	1.14696	1.13906	1.16298	1.13585	1.13398
11225	1.07143	1.07687	1.0616	1.08824	1.0664	1.11886
11225.4	1.01896	1.02482	1.01641	1.03662	1.01572	1.10683
11225.7	0.98373	0.9928	0.98583	1.00134	0.98293	1.09943
11226.2	0.94496	0.95194	0.94387	0.95986	0.94406	1.08948
11226.6	0.91518	0.92244	0.91483	0.92896	0.91546	1.08296
11227	0.89413	0.90114	0.89409	0.90877	0.89492	1.07881
11227.4	0.87829	0.88687	0.88029	0.89304	0.88082	1.07686
11227.8	0.86333	0.87086	0.86456	0.87625	0.86565	1.07734
11228.2	0.85262	0.86002	0.85395	0.86546	0.85506	1.07918
11228.6	0.84574	0.85328	0.84713	0.8581	0.84841	1.08252
11229	0.83997	0.84782	0.84178	0.85263	0.84319	1.08708
11229.5	0.83497	0.84277	0.83692	0.84709	0.83853	1.09541
11229.8	0.83262	0.84042	0.83437	0.84458	0.83632	1.10111
11230.2	0.83114	0.8391	0.83318	0.84306	0.83507	1.10722
11230.6	0.82998	0.83796	0.8322	0.84168	0.83408	1.11448
11231	0.82951	0.8375	0.83172	0.84125	0.83384	1.12005
11231.4	0.82926	0.83736	0.83161	0.84107	0.83383	1.12254
11231.8	0.82912	0.83714	0.83139	0.84091	0.83361	1.12259
11232.2	0.82878	0.83673	0.83116	0.84048	0.83335	1.11981
11232.6	0.8282	0.83621	0.83067	0.83986	0.83279	1.1138
11233	0.82735	0.83549	0.82989	0.83908	0.83196	1.10427
11233.4	0.82616	0.83436	0.82884	0.83799	0.83079	1.09147
11233.8	0.82467	0.83304	0.82774	0.83676	0.82938	1.07553
11234.2	0.82336	0.83198	0.82669	0.83574	0.8282	1.06106
11234.5	0.82217	0.8312	0.82591	0.83481	0.82719	1.04816
11235	0.82111	0.83046	0.82529	0.83387	0.82621	1.03274
11235.4	0.82054	0.83007	0.82497	0.83357	0.82579	1.01918
11235.8	0.82054	0.83017	0.82509	0.83365	0.82575	1.01019
11236.2	0.82108	0.83081	0.82576	0.8342	0.82631	1.00239
11236.6	0.82239	0.83202	0.82701	0.83533	0.82725	0.9958
11237	0.82418	0.83377	0.82876	0.83703	0.82881	0.99077
11237.4	0.82605	0.83542	0.83048	0.83861	0.83037	0.98756
11237.8	0.8283	0.83746	0.83252	0.84066	0.83237	0.98466
11238.3	0.83146	0.84021	0.83531	0.8434	0.83499	0.98203
11238.6	0.83401	0.84259	0.83774	0.84566	0.83725	0.981
11239	0.83606	0.84473	0.83968	0.84787	0.83942	0.98014
11239.4	0.83948	0.84797	0.84318	0.85113	0.84241	0.98014
11239.9	0.84305	0.85124	0.84655	0.8545	0.84579	0.98155
11240.2	0.84564	0.85394	0.84918	0.85705	0.84846	0.9831
11240.6	0.85059	0.85879	0.85388	0.86185	0.85305	0.98717
11241.1	0.85539	0.8632	0.85831	0.86643	0.85777	0.99183
11241.4	0.85905	0.86667	0.86193	0.87019	0.86104	0.99582
11241.8	0.86523	0.87286	0.86815	0.87609	0.86719	1.00195
11242.3	0.87198	0.87903	0.87443	0.88229	0.8735	1.0092
11242.6	0.87664	0.88365	0.87919	0.88711	0.87788	1.01456
11243	0.88328	0.89003	0.88521	0.89328	0.88402	1.0216
11243.4	0.88991	0.89621	0.89161	0.89946	0.89025	1.02932
11243.8	0.89445	0.90068	0.89596	0.90401	0.89454	1.0352
11244.2	0.89966	0.90569	0.90098	0.90891	0.89963	1.04175
11244.6	0.9044	0.91071	0.90573	0.91401	0.90452	1.0483
11245	0.90806	0.91451	0.90956	0.91779	0.90849	1.05278
11245.6	0.91132	0.91835	0.91368	0.92213	0.91256	1.0573
11246.3	0.91316	0.92126	0.91674	0.92507	0.91555	1.05834
11247	0.91408	0.92361	0.91927	0.92737	0.91777	1.05444
11247.7	0.91502	0.92576	0.92164	0.92942	0.91986	1.04584
11248.3	0.91647	0.9281	0.92404	0.93161	0.9221	1.03693
11249	0.91912	0.93116	0.92735	0.93466	0.9249	1.02632
11249.7	0.92293	0.9348	0.93133	0.93829	0.9286	1.01683
11250.4	0.92821	0.93953	0.93642	0.943	0.93325	1.00778
11251.1	0.93537	0.94566	0.94276	0.94899	0.93928	0.99928
11251.8	0.9419	0.95168	0.94859	0.95472	0.94459	0.9935
11252.5	0.9495	0.95807	0.95525	0.96109	0.95048	0.98852
11253.2	0.95824	0.96536	0.96269	0.96812	0.95734	0.9849
11254	0.96855	0.97358	0.97125	0.97635	0.96551	0.98173
11254.7	0.97732	0.9814	0.97881	0.98391	0.97271	0.97957
11255.4	0.98603	0.98927	0.98648	0.9916	0.97988	0.97781
11256.2	0.99618	0.99874	0.9961	1.00058	0.98879	0.97514
11256.9	1.00566	1.00784	1.00535	1.00961	0.9974	0.97162
11257.6	1.01434	1.01665	1.0143	1.01833	1.00569	0.96747
11258.5	1.02601	1.02845	1.02607	1.02992	1.01699	0.96171
11259.2	1.03554	1.03824	1.03623	1.03971	1.02624	0.957
11260	1.04785	1.05058	1.04903	1.05215	1.0383	0.95321
11260.8	1.0602	1.06297	1.06146	1.06472	1.05052	0.95087
11261.6	1.07223	1.075	1.07383	1.07696	1.06256	0.95135
11262.4	1.0854	1.08844	1.08764	1.09062	1.07562	0.95451
11263.2	1.09594	1.09921	1.09867	1.1016	1.08591	0.95852
11264.1	1.10724	1.11023	1.11026	1.11305	1.09699	0.96484
11264.8	1.11592	1.11879	1.11912	1.12199	1.10561	0.97093
11265.7	1.12481	1.12746	1.12712	1.13104	1.11417	0.97834
11266.5	1.12983	1.13242	1.13223	1.1367	1.11901	0.98465
11267.4	1.13397	1.13652	1.1361	1.14086	1.1229	0.9922
11268.2	1.13512	1.13737	1.13666	1.14231	1.12416	0.99886
11269.1	1.13347	1.13581	1.13475	1.14101	1.12277	1.0065
11269.9	1.12933	1.13168	1.13081	1.13731	1.11926	1.01286
11270.8	1.12246	1.12512	1.12417	1.131	1.11298	1.01909
11271.6	1.11355	1.1168	1.11522	1.12268	1.10486	1.02371
11272.5	1.10295	1.10669	1.10505	1.11281	1.09523	1.02741
11273.5	1.09078	1.09493	1.09323	1.10085	1.08408	1.02988
11274.4	1.07969	1.08406	1.08238	1.09005	1.07351	1.03029
11275.3	1.06801	1.07211	1.07025	1.07799	1.06204	1.02959
11276.2	1.05574	1.05985	1.05777	1.06551	1.05002	1.02798
11277.1	1.0451	1.04907	1.04681	1.05455	1.03965	1.02595
11278.1	1.03286	1.0364	1.03415	1.04181	1.02751	1.02351
11279	1.02217	1.02539	1.02311	1.03061	1.01704	1.02112
11279.9	1.0125	1.01494	1.01263	1.0202	1.00693	1.01879
11280.9	1.00212	1.0038	1.00144	1.00891	0.99635	1.01608
11281.7	0.99362	0.9947	0.99226	0.99954	0.9875	1.01332
11282.7	0.98556	0.9859	0.98368	0.99054	0.97896	1.01113
11283.7	0.97818	0.97786	0.97575	0.98231	0.97129	1.00875
11284.7	0.97137	0.97086	0.96847	0.97519	0.96461	1.00756
11285.7	0.96505	0.96463	0.96129	0.96861	0.9582	1.00685
11286.7	0.95923	0.95902	0.95653	0.96311	0.95297	1.0067
11287.7	0.95432	0.95453	0.95232	0.95836	0.94882	1.00629
11288.7	0.94952	0.95048	0.9485	0.95435	0.94483	1.00577
11289.8	0.94494	0.94664	0.94471	0.95052	0.94124	1.0039
11290.7	0.94116	0.94372	0.94192	0.94748	0.93835	1.00195
11291.7	0.93766	0.94111	0.93938	0.945	0.93596	0.99877
11292.7	0.93444	0.93887	0.93726	0.94258	0.93378	0.9954
11293.7	0.93163	0.93712	0.9356	0.94086	0.93198	0.99043
11294.8	0.92938	0.93584	0.93456	0.9396	0.93073	0.98524
11295.8	0.92782	0.93511	0.93408	0.93887	0.92999	0.97974
11296.9	0.92688	0.93497	0.93405	0.93864	0.93005	0.97414
11298	0.92692	0.93548	0.9346	0.93916	0.93047	0.96922
11299	0.92757	0.93643	0.93572	0.94	0.93129	0.96497
11300.3	0.92897	0.93787	0.93738	0.94149	0.93291	0.96112
11301.3	0.93075	0.93959	0.93906	0.94313	0.93454	0.95754
11302.4	0.93289	0.94145	0.94101	0.94497	0.93642	0.9549
11303.4	0.9354	0.94356	0.94324	0.94706	0.93855	0.95215
11304.5	0.93816	0.94576	0.94549	0.94921	0.94078	0.9497
11305.6	0.94115	0.9483	0.94801	0.95156	0.94342	0.94853
11306.7	0.94429	0.95107	0.95044	0.95388	0.94589	0.94855
11307.9	0.9477	0.95388	0.95306	0.95649	0.94848	0.95019
11309	0.95091	0.95632	0.95562	0.95903	0.95148	0.95402
11310.1	0.95437	0.95862	0.95827	0.96181	0.95435	0.95826
11310.4	0.95508	0.95905	0.95878	0.9623	0.95487	0.9595
11311.9	0.95956	0.96239	0.96236	0.96571	0.95873	0.96768
11313.5	0.96395	0.96569	0.96602	0.96922	0.96253	0.97573
11315	0.96779	0.96904	0.96955	0.97261	0.96626	0.98317
11316.6	0.97196	0.9728	0.97348	0.97637	0.97037	0.9895
11318.1	0.97616	0.97686	0.97759	0.98041	0.97436	0.99451
11319.7	0.98047	0.98118	0.98204	0.98485	0.97868	0.99782
11321.3	0.98476	0.98485	0.98682	0.98934	0.98307	1.00063
11323	0.98975	0.99006	0.99149	0.9944	0.98771	1.00238
11324.6	0.99392	0.99466	0.99561	0.99899	0.99203	1.00353
11326.3	0.99768	0.99909	1.00035	1.00335	0.99619	1.00397
11327.9	1.00148	1.00368	1.00486	1.00782	1.00035	1.00396
11329.5	1.00524	1.00792	1.00915	1.01207	1.0045	1.00279
11331.2	1.00975	1.0129	1.01386	1.01698	1.00906	1.00126
11332.9	1.01443	1.01782	1.01837	1.02162	1.01354	0.99945
11334.6	1.01924	1.02226	1.02281	1.02636	1.01795	0.99911
11336.3	1.02384	1.02718	1.0269	1.03058	1.02215	1.00058
11338.1	1.02815	1.03051	1.03048	1.03452	1.02614	1.00429
11339.9	1.0318	1.03422	1.0336	1.03791	1.0293	1.00961
11341.6	1.03495	1.03579	1.03607	1.0401	1.03194	1.01558
11343.3	1.03757	1.03749	1.03743	1.04166	1.0336	1.02114
11345.1	1.03895	1.03771	1.03769	1.04211	1.03418	1.02565
11346.9	1.03881	1.03661	1.03683	1.04126	1.03352	1.02792
11348.7	1.03779	1.03493	1.03512	1.03947	1.03197	1.02779
11350.6	1.0352	1.03192	1.03279	1.03671	1.02942	1.02514
11352.4	1.03176	1.02859	1.0294	1.03348	1.02611	1.02024
11354.2	1.0275	1.02468	1.02544	1.02942	1.02223	1.01266
11356.1	1.02206	1.02008	1.02077	1.02451	1.01774	1.00176
11357.9	1.01686	1.01583	1.01631	1.01991	1.01333	0.99017
11359.8	1.01091	1.01008	1.01176	1.01542	1.00772	0.97903
11361.8	1.00569	1.00566	1.0067	1.01005	1.00396	0.96892
11363.7	1.0015	1.00184	1.00276	1.00643	1.00012	0.96267
11365.5	0.99761	0.99807	0.99902	1.00271	0.99665	0.95996
11367.3	0.99442	0.99497	0.99573	0.99949	0.99335	0.95957
11369.3	0.99176	0.99211	0.99256	0.99614	0.99058	0.96183
11371.2	0.9897	0.98945	0.99009	0.99348	0.9882	0.96592
11373.3	0.98804	0.98709	0.98782	0.99106	0.98612	0.97189
11375.2	0.98659	0.98511	0.98597	0.98907	0.98456	0.97755
11377.2	0.98497	0.98322	0.98404	0.98697	0.98307	0.98328
11379.2	0.98284	0.98133	0.9819	0.98466	0.98129	0.9885
11381.1	0.97988	0.97894	0.98041	0.98223	0.97962	0.99318
11383.1	0.97742	0.97747	0.97877	0.9805	0.97837	0.99716
11385.3	0.97509	0.97638	0.97748	0.97892	0.97743	1.00091
11387.3	0.97373	0.97585	0.97676	0.9781	0.97719	1.00418
11389.4	0.97323	0.97579	0.97655	0.97781	0.97718	1.00743
11391.3	0.97356	0.9762	0.97693	0.97808	0.97783	1.01003
11393.4	0.97458	0.97727	0.97807	0.97905	0.97895	1.01111
11395.5	0.97656	0.97901	0.97965	0.98058	0.98059	1.01078
11397.8	0.97948	0.98131	0.98215	0.98282	0.98301	1.00933
11399.8	0.98286	0.98378	0.98531	0.98554	0.98543	1.00823
11402	0.98716	0.98659	0.98883	0.98856	0.98921	1.00729
11404.1	0.99234	0.99054	0.99275	0.99329	0.99346	1.00773
11406.2	0.99757	0.99481	0.99696	0.99789	0.99739	1.01112
11408.3	1.00247	0.99923	1.00117	1.00226	1.00136	1.01658
11410.6	1.00682	1.00309	1.00527	1.00623	1.00538	1.02327
11412.8	1.01025	1.00638	1.00873	1.00956	1.00899	1.02964
11415	1.0129	1.00916	1.0115	1.01232	1.01202	1.03372
11417.1	1.01475	1.01116	1.01332	1.01406	1.01426	1.03352
11419.3	1.01561	1.01258	1.01442	1.01505	1.0156	1.02869
11421.6	1.01539	1.0131	1.01477	1.01521	1.01606	1.01963
11423.9	1.01431	1.01276	1.01442	1.01446	1.01579	1.0093
11426.2	1.01284	1.01214	1.0135	1.01344	1.01494	1.0003
11428.4	1.01114	1.01109	1.01234	1.01198	1.01365	0.99327
11430.7	1.0095	1.00991	1.01119	1.01038	1.01226	0.98809
11433	1.00869	1.00909	1.01035	1.00939	1.01105	0.98444
11435.4	1.00882	1.00882	1.01003	1.00911	1.01053	0.98244
11437.7	1.00965	1.00901	1.01024	1.00922	1.01065	0.98122
11440	1.01116	1.00949	1.01067	1.00965	1.01097	0.98065
11442.3	1.01249	1.0099	1.01114	1.01018	1.01138	0.98056
11444.7	1.01331	1.01037	1.01155	1.0108	1.01183	0.98119
11447.1	1.01336	1.01054	1.01176	1.01108	1.01215	0.98126
11449.5	1.01262	1.01046	1.01151	1.01119	1.01211	0.98145
11451.9	1.01133	1.0104	1.01098	1.0108	1.01152	0.98103
11454.2	1.01009	1.01019	1.0103	1.01018	1.01088	0.98132
11456.7	1.00897	1.00992	1.00964	1.0096	1.01028	0.98247
11459.1	1.00872	1.01014	1.00927	1.00931	1.01005	0.98498
11461.7	1.00938	1.0107	1.00953	1.00952	1.01031	0.98969
11464.2	1.0109	1.01131	1.01012	1.00985	1.01083	0.99585
11466.5	1.01274	1.0118	1.01084	1.01029	1.0115	1.00302
11469	1.01459	1.0123	1.0116	1.01064	1.01212	1.0112
11471.5	1.01584	1.01239	1.01212	1.01049	1.01253	1.01839
11474.1	1.01601	1.01181	1.01174	1.00985	1.01229	1.02515
11476.7	1.0149	1.0102	1.01043	1.00853	1.01113	1.02955
11479.1	1.01238	1.00791	1.0083	1.00628	1.00935	1.03203
11481.5	1.00823	1.005	1.00517	1.00354	1.00658	1.0322
11484.2	1.00277	1.00144	1.00142	1.00032	1.00304	1.0309
11486.8	0.99762	0.99821	0.99781	0.99714	0.9999	1.02835
11489.4	0.9931	0.99536	0.99445	0.99406	0.99688	1.02428
11491.9	0.98969	0.9929	0.99192	0.99145	0.99446	1.01803
11494.4	0.98789	0.99123	0.99002	0.98958	0.99255	1.01021
11497.1	0.98764	0.99043	0.98932	0.98884	0.99154	1.00145
11499.9	0.98853	0.99057	0.98986	0.9889	0.99137	0.99405
11502.5	0.98969	0.99111	0.99074	0.98959	0.99173	0.98888
11505	0.99098	0.99182	0.9919	0.99039	0.99222	0.98553
11507.6	0.99264	0.99303	0.99333	0.99127	0.99314	0.9839
11510.4	0.99399	0.99404	0.99491	0.99245	0.99401	0.98474
11513.2	0.99517	0.99521	0.99642	0.9937	0.99517	0.98662
11515.8	0.99651	0.99638	0.99761	0.99493	0.9963	0.98947
11518.5	0.99792	0.99787	0.99876	0.99665	0.99744	0.99276
11521.2	0.99955	0.99962	0.99996	0.99828	0.9989	0.99472
11524	1.00128	1.00119	1.0012	1.00001	1.00062	0.99367
11526.8	1.00299	1.00289	1.00244	1.0018	1.00237	0.99111
11529.5	1.00462	1.00444	1.00376	1.00347	1.00425	0.98814
11532.2	1.00646	1.00601	1.00515	1.00493	1.00595	0.98658
11535.1	1.00815	1.00746	1.00656	1.00614	1.00762	0.98703
11537.9	1.00958	1.00862	1.00766	1.00712	1.0089	0.98909
11540.7	1.01049	1.00923	1.00822	1.00753	1.00958	0.99267
11543.4	1.01076	1.00954	1.0086	1.00781	1.00947	0.99718
11546.3	1.01112	1.00985	1.00883	1.00785	1.00921	1.0022
11549.3	1.01144	1.00995	1.00895	1.00783	1.00892	1.00717
11552.1	1.01153	1.00996	1.00902	1.00768	1.00861	1.01247
11554.9	1.0111	1.00962	1.00854	1.00737	1.00806	1.0177
11557.7	1.01004	1.00881	1.00793	1.0066	1.0074	1.02238
11560.7	1.00834	1.00804	1.00728	1.00584	1.00702	1.02526
11563.7	1.00665	1.00727	1.00669	1.00536	1.00663	1.02655
11566.6	1.0051	1.00666	1.00624	1.00483	1.00647	1.02552
11569.4	1.00391	1.00636	1.00587	1.00452	1.00614	1.02189
11572.4	1.00346	1.00638	1.00578	1.00441	1.00601	1.01577
11575.6	1.00411	1.00702	1.00597	1.00488	1.00626	1.00772
11578.5	1.00527	1.00828	1.00634	1.00545	1.00648	1.00087
11581.4	1.00669	1.00961	1.00675	1.00604	1.00708	0.99417
11584.4	1.00806	1.01018	1.00713	1.00645	1.00758	0.98967
11587.5	1.00942	1.01059	1.00764	1.00688	1.00795	0.98729
11590.5	1.01051	1.01079	1.00798	1.00724	1.00823	0.98698
11593.4	1.01094	1.01036	1.00786	1.00677	1.00815	0.98803
11596.4	1.01086	1.01	1.00738	1.00599	1.00733	0.99048
11599.6	1.01024	1.00945	1.00669	1.00523	1.00631	0.99339
11602.7	1.00905	1.00852	1.00588	1.0043	1.00524	0.99525
11605.7	1.00707	1.00722	1.00495	1.00308	1.00382	0.99681
11608.7	1.00443	1.0056	1.00383	1.00172	1.00219	0.99822
11611.8	1.00195	1.00387	1.00263	1.00025	1.00103	0.99955
11615.1	0.99991	1.00285	1.00142	0.99901	0.99996	0.99895
11618.2	0.99853	1.00183	1.00031	0.99823	0.9991	0.99622
11621.1	0.99777	1.00115	0.99934	0.99743	0.99831	0.99257
11624.3	0.99749	1.00082	0.99842	0.99703	0.99782	0.99
11627.7	0.99765	1.0009	0.99794	0.99698	0.99748	0.98957
11630.8	0.99776	1.00112	0.99763	0.99705	0.99748	0.99184
11633.9	0.99763	1.00132	0.99746	0.99711	0.99709	0.99598
11637	0.99746	1.00147	0.99743	0.99715	0.99677	1.00056
11640.5	0.99745	1.00176	0.99752	0.99699	0.99653	1.00455
11643.6	0.99743	1.00179	0.99756	0.99723	0.99651	1.00728
11646.8	0.99741	1.00187	0.99787	0.99719	0.99638	1.00946
11650	0.99829	1.00351	0.99826	0.99724	0.99677	1.01141
11653.4	0.99673	1.0015	0.99935	0.99741	0.99595	1.01425
11656.7	0.99783	1.00263	1.00044	0.99786	0.99718	1.01629
11659.8	0.99841	1.00275	0.99861	0.99839	0.99776	1.01888
11663.2	0.99929	1.00324	1.00008	0.99899	0.99846	1.02054
11666.6	1.00048	1.00373	1.00078	0.99978	0.99923	1.02068
11669.9	1.00159	1.00419	1.001	1.00052	0.99963	1.01892
11673.1	1.00235	1.00446	1.00116	1.00112	0.99983	1.01481
11676.5	1.00287	1.00466	1.00123	1.00163	0.99984	1.00927
11679.9	1.00293	1.00472	1.00134	1.00198	0.99947	1.00227
11683.3	1.00269	1.00448	1.00142	1.00206	0.99906	0.99455
11686.6	1.00208	1.00388	1.00148	1.00171	0.99858	0.98765
11690.1	1.00162	1.00356	1.00154	1.00174	0.99834	0.98296
11693.7	1.0011	1.00309	1.00156	1.00174	0.99819	0.98127
11697	1.00028	1.00268	1.00131	1.00167	0.998	0.98213
11700.3	0.99931	1.00232	1.00093	1.00157	0.99771	0.98373
11703.9	0.99869	1.0022	1.00062	1.0015	0.99765	0.98633
11707.4	0.99851	1.00196	1.0005	1.00147	0.99766	0.98866
11710.8	0.99854	1.00179	1.00024	1.00146	0.99756	0.99103
11714.2	0.99873	1.00132	1.00009	1.00124	0.99759	0.99338
11717.8	0.99918	1.0018	1.00027	1.00138	0.99755	0.99541
11721.3	0.99936	1.00101	1.0005	1.00174	0.99755	0.99737
11724.7	1.00018	1.00104	1.00065	1.00214	0.9979	0.99925
11728.2	1.00053	1.00078	1.00086	1.00248	0.99796	1.00155
11731.9	1.00095	1.00054	1.00101	1.00292	0.99828	1.00366
11735.4	1.00125	1.00008	1.00104	1.00303	0.99845	1.00548
11738.9	1.00108	0.99931	1.00087	1.0031	0.99825	1.00689
11742.5	1.00075	0.99875	1.00048	1.00252	0.99827	1.00767
11746.2	0.99996	0.99807	1	1.00206	0.99811	1.00868
11749.7	0.99855	0.99721	0.99915	1.0012	0.99757	1.00999
11753.3	0.99684	0.99609	0.99815	1	0.99651	1.01151
11757.1	0.9953	0.99507	0.99706	0.99888	0.9953	1.01208
11760.7	0.9941	0.99395	0.99612	0.99764	0.99429	1.01141
11764.2	0.99372	0.99371	0.99547	0.99632	0.99378	1.00951
11769.7	0.99206	0.99092	0.99448	0.995	0.99213	1.00511
11775.4	0.99261	0.99117	0.994	0.99529	0.99214	1.0009
11780.7	0.9937	0.99078	0.99392	0.99568	0.9924	0.99783
11786.7	0.99448	0.99064	0.99392	0.99634	0.99348	0.99614
11791.9	0.99377	0.99028	0.99385	0.99639	0.9936	0.99442
11797.8	0.99215	0.9901	0.99373	0.99637	0.99374	0.99108
11803.3	0.9905	0.99015	0.99353	0.99589	0.99359	0.98812
11809	0.99003	0.9902	0.99347	0.99555	0.99358	0.98574
11815	0.99117	0.99092	0.99404	0.99595	0.99409	0.98575
11820.5	0.9927	0.99144	0.99454	0.99647	0.9945	0.98712
11826.9	0.99534	0.99264	0.99532	0.99766	0.9959	0.98857
11832	0.99659	0.99285	0.99594	0.99785	0.99684	0.99008
11838	0.99701	0.9928	0.99577	0.99758	0.99748	0.99337
11843.8	0.99585	0.99244	0.99493	0.99688	0.9972	0.99731
11849.8	0.99371	0.99191	0.99415	0.99592	0.99633	1.00087
11855.8	0.99166	0.99126	0.99377	0.99499	0.99582	1.00395
11861.4	0.99029	0.99016	0.9937	0.99406	0.99546	1.00663
11867.7	0.99073	0.98997	0.99393	0.99375	0.99577	1.00847
11873.4	0.99199	0.99075	0.99437	0.99373	0.99618	1.00852
11879.7	0.99369	0.99189	0.99502	0.99424	0.99737	1.00775
11885.6	0.99494	0.99259	0.99575	0.99491	0.99834	1.00457
11891.8	0.99658	0.99367	0.99663	0.99556	0.99937	0.99946
11897.8	0.9979	0.99434	0.99734	0.99631	1.0001	0.99517
11903.9	0.99844	0.9947	0.998	0.99643	1.00031	0.99385
11910.3	0.99829	0.99559	0.99838	0.99715	1.00055	0.99424
11916.2	0.99747	0.99547	0.99833	0.99721	0.99994	0.99438
11922.7	0.99718	0.99467	0.9979	0.99638	1.00035	0.99376
11928.9	0.99687	0.99386	0.99691	0.99535	1.00014	0.9934
11935.3	0.99613	0.99314	0.99618	0.99449	0.99968	0.9892
11941.4	0.99537	0.99218	0.99539	0.99312	0.99946	0.98435
11948.4	0.99477	0.99202	0.99459	0.99335	0.99845	0.98294
11954	0.99417	0.99141	0.994	0.99258	0.99761	0.98406
11960.6	0.99374	0.99096	0.9934	0.992	0.99716	0.98682
11966.9	0.99317	0.99055	0.99318	0.99196	0.99665	0.99196
11973.3	0.99276	0.99103	0.99335	0.99244	0.99654	0.9981
11979.8	0.99316	0.99148	0.99366	0.99311	0.99659	1.00431
11986.2	0.99471	0.99222	0.99401	0.99409	0.99701	1.00908
11992.9	0.99678	0.99291	0.9953	0.99471	0.99838	1.01215
11999.3	0.99853	0.99555	0.9969	0.99348	0.9976	1.01294
12006	1.00161	0.99656	0.99826	0.999	1.00093	1.01144
12012.4	1.00273	0.9974	0.99908	1.00026	1.00148	1.00688
12019.3	1.00278	0.99787	0.99905	1.00089	1.00202	1.00131
12025.7	1.00189	0.99803	0.99901	1.00063	1.00191	0.99698
12032.7	1.00052	0.99819	0.99932	1.00067	1.00143	0.99478
12039.5	0.99894	0.99814	0.99936	1.00059	1.00071	0.99407
12046	0.99852	0.99787	0.99891	1.00034	1.00034	0.9951
12052.9	0.99839	0.99766	0.99841	1.00006	1.00022	0.99612
12059.8	0.99908	0.99891	0.99883	1.00024	1.00007	0.99617
12066.4	0.99924	1.00011	0.99945	1.00065	0.99967	0.996
12073.8	1.00006	1.00146	1.00053	1.00167	0.99984	0.99597
12080.1	1.00076	1.00197	1.0012	1.00251	1.00006	0.99552
12087.3	1.00199	1.00306	1.0022	1.00338	1.00078	0.99559
12093.9	1.00273	1.00452	1.00346	1.0039	1.00143	0.99615
12101.1	1.00395	1.00658	1.00467	1.00494	1.00267	0.99772
12107.7	1.00537	1.00777	1.00512	1.00585	1.00372	0.99966
12115.1	1.00736	1.00941	1.00603	1.00697	1.00497	1.00207
12122.2	1.00846	1.01096	1.00744	1.00722	1.00572	1.00507
12129.2	1.00925	1.01188	1.00869	1.0075	1.00611	1.00833
12136	1.00924	1.0127	1.00921	1.00739	1.00585	1.00966
12143.5	1.00947	1.01321	1.00895	1.00737	1.00545	1.01001
12150.3	1.00885	1.01387	1.0085	1.0067	1.00473	1.01003
12157.8	1.00837	1.0147	1.00842	1.00619	1.00412	1.00986
12165	1.00765	1.0155	1.00854	1.00537	1.00341	1.00878
12172.1	1.00716	1.01636	1.00804	1.00509	1.00312	1.00763
12179.5	1.00672	1.017	1.0078	1.0045	1.00219	1.00551
12186.7	1.00743	1.01824	1.00789	1.00464	1.00234	1.00408

## Sheet: Fig. 4c
x1	y1	y1	y1	y1	y1
Radial distance (Å)	FT magnitude (Å-3)
	IrO2 ref	ALD-3	ALD-5	ALD-7	ALD-10
0	0.06262	0.06431	0.07051	0.07243	0.07769
0.03068	0.07675	0.07434	0.08188	0.08511	0.08545
0.06136	0.10664	0.09699	0.1073	0.11304	0.10401
0.09204	0.13847	0.12237	0.13533	0.1435	0.12568
0.12272	0.16613	0.14512	0.1599	0.16999	0.14528
0.1534	0.18652	0.16245	0.17782	0.18915	0.15984
0.18408	0.19787	0.1727	0.18728	0.19905	0.16764
0.21476	0.19919	0.17498	0.18736	0.19873	0.16781
0.24544	0.19029	0.16905	0.17797	0.1881	0.16031
0.27612	0.17173	0.1553	0.1599	0.168	0.1459
0.3068	0.14504	0.13494	0.13502	0.14049	0.12641
0.33748	0.1133	0.11037	0.10717	0.10981	0.10542
0.36816	0.08335	0.08644	0.08441	0.08524	0.08947
0.39884	0.07092	0.07295	0.08058	0.08311	0.08746
0.42951	0.08927	0.08064	0.10076	0.10766	0.1023
0.46019	0.12498	0.10545	0.13302	0.14412	0.12714
0.49087	0.16359	0.13621	0.1666	0.18109	0.15414
0.52155	0.19823	0.1659	0.19563	0.21255	0.17814
0.55223	0.22504	0.1906	0.21653	0.2348	0.19587
0.58291	0.24141	0.20777	0.22693	0.24533	0.20519
0.61359	0.24563	0.21573	0.22538	0.24258	0.20486
0.64427	0.23684	0.21349	0.21145	0.22604	0.19466
0.67495	0.21521	0.20092	0.18604	0.19662	0.17563
0.70563	0.18248	0.17897	0.15249	0.15782	0.15104
0.73631	0.14355	0.15052	0.12013	0.12005	0.12851
0.76699	0.11183	0.12263	0.11105	0.1104	0.12222
0.79767	0.11498	0.11067	0.1441	0.15083	0.14408
0.82835	0.16146	0.13084	0.20579	0.22163	0.1891
0.85903	0.22963	0.17818	0.27904	0.30336	0.24563
0.88971	0.30452	0.23895	0.35477	0.38661	0.30539
0.92039	0.37862	0.30465	0.42748	0.46555	0.36303
0.95107	0.44717	0.37055	0.49317	0.53575	0.41478
0.98175	0.50681	0.43376	0.54891	0.59376	0.45804
1.01243	0.5554	0.4926	0.59285	0.63719	0.49142
1.04311	0.59222	0.54654	0.62458	0.66504	0.51502
1.07379	0.61838	0.59627	0.64547	0.67813	0.5309
1.10447	0.63729	0.64377	0.65915	0.67973	0.54353
1.13515	0.65501	0.69217	0.67182	0.67622	0.55992
1.16583	0.67992	0.74543	0.69189	0.67732	0.58881
1.19651	0.7213	0.80755	0.72855	0.69513	0.63837
1.22718	0.78661	0.88173	0.78905	0.74073	0.7134
1.25786	0.87897	0.96956	0.87625	0.81977	0.81381
1.28854	0.99655	1.07065	0.98806	0.93062	0.9356
1.31922	1.13391	1.18275	1.11883	1.0663	1.07254
1.3499	1.28377	1.30213	1.26122	1.21756	1.21768
1.38058	1.43828	1.42408	1.40742	1.37498	1.36401
1.41126	1.58973	1.54344	1.5499	1.52976	1.50485
1.44194	1.73085	1.65488	1.68168	1.67403	1.63404
1.47262	1.85509	1.75329	1.79657	1.8009	1.74601
1.5033	1.95671	1.83397	1.88923	1.90454	1.83597
1.53398	2.03096	1.89281	1.95534	1.98024	1.89998
1.56466	2.07418	1.92653	1.99167	2.0245	1.93508
1.59534	2.08392	1.93273	1.99616	2.03508	1.93939
1.62602	2.05899	1.91001	1.96796	2.01107	1.91213
1.6567	1.99953	1.85804	1.90748	1.95284	1.85368
1.68738	1.90694	1.77756	1.8163	1.86206	1.76555
1.71806	1.78386	1.67037	1.69715	1.74158	1.65033
1.74874	1.63407	1.53926	1.55379	1.59534	1.51159
1.77942	1.46236	1.38794	1.39088	1.42824	1.35381
1.8101	1.27436	1.22092	1.21385	1.24596	1.18222
1.84078	1.07642	1.04339	1.02875	1.05481	1.00273
1.87146	0.87552	0.86113	0.8422	0.86169	0.82188
1.90214	0.67937	0.68058	0.66154	0.67417	0.64711
1.93282	0.49723	0.5093	0.49549	0.50121	0.48753
1.9635	0.3427	0.35769	0.35622	0.35544	0.35618
1.99418	0.24146	0.24467	0.2634	0.25822	0.27327
2.02485	0.22586	0.20304	0.23797	0.23402	0.25604
2.05553	0.2739	0.23568	0.26654	0.26789	0.28728
2.08621	0.33314	0.29359	0.31032	0.31653	0.33113
2.11689	0.37848	0.34443	0.34541	0.35504	0.36601
2.14757	0.40179	0.37685	0.36265	0.3744	0.38315
2.17825	0.40121	0.38746	0.35951	0.37232	0.37984
2.20893	0.37779	0.37613	0.33662	0.34961	0.35632
2.23961	0.33425	0.34451	0.29655	0.30892	0.31456
2.27029	0.27469	0.29554	0.24351	0.25449	0.25783
2.30097	0.20476	0.23336	0.18422	0.19271	0.19074
2.33165	0.13409	0.16418	0.13189	0.13564	0.12126
2.36233	0.08976	0.10197	0.11484	0.1109	0.07489
2.39301	0.11654	0.08981	0.14949	0.14139	0.10397
2.42369	0.18181	0.14354	0.20852	0.20032	0.17178
2.45437	0.25043	0.21489	0.27078	0.2635	0.24256
2.48505	0.31239	0.28476	0.32799	0.32185	0.30758
2.51573	0.36426	0.34734	0.37667	0.37177	0.36366
2.54641	0.40507	0.40014	0.41553	0.41202	0.4095
2.57709	0.43546	0.44228	0.44473	0.44282	0.44502
2.60777	0.45742	0.47397	0.46556	0.46555	0.47111
2.63845	0.47395	0.49639	0.48014	0.48237	0.48948
2.66913	0.4886	0.51141	0.49114	0.4959	0.50233
2.69981	0.50469	0.52133	0.50119	0.50864	0.51202
2.73049	0.52449	0.52849	0.51235	0.52241	0.52061
2.76117	0.54852	0.53476	0.52555	0.53788	0.52938
2.79185	0.57549	0.54118	0.54038	0.55441	0.53853
2.82252	0.60264	0.54765	0.55516	0.57019	0.54717
2.8532	0.62649	0.55302	0.56738	0.58272	0.55351
2.88388	0.64347	0.55534	0.57424	0.58923	0.55528
2.91456	0.65045	0.5523	0.57305	0.58716	0.55014
2.94524	0.64506	0.54163	0.5616	0.57447	0.53604
2.97592	0.62588	0.52142	0.53837	0.54975	0.51147
3.0066	0.59258	0.4904	0.50264	0.51244	0.47563
3.03728	0.54607	0.44802	0.45452	0.46279	0.42851
3.06796	0.48865	0.39458	0.39504	0.40192	0.37094
3.09864	0.42439	0.33128	0.32623	0.33196	0.30477
3.12932	0.35998	0.26051	0.25153	0.25643	0.2333
3.16	0.30599	0.18684	0.17759	0.18195	0.16318
3.19068	0.27691	0.12183	0.12163	0.12526	0.11249
3.22136	0.28375	0.1005	0.12111	0.12248	0.11807
3.25204	0.32243	0.14551	0.17494	0.17429	0.17304
3.28272	0.37829	0.21562	0.24488	0.24314	0.24126
3.3134	0.43809	0.28747	0.31373	0.3113	0.30776
3.34408	0.49317	0.35332	0.375	0.3721	0.36673
3.37476	0.53824	0.40943	0.42536	0.42223	0.4151
3.40544	0.57012	0.4535	0.46285	0.45978	0.45101
3.43612	0.58714	0.48416	0.48642	0.48375	0.47343
3.4668	0.58875	0.50074	0.49575	0.49386	0.48206
3.49748	0.57539	0.50326	0.49117	0.49045	0.47723
3.52816	0.54835	0.49238	0.47364	0.47446	0.45986
3.55884	0.50967	0.46935	0.44462	0.44729	0.43143
3.58952	0.4621	0.43595	0.40609	0.41077	0.39389
3.62019	0.40901	0.39449	0.36038	0.36711	0.34965
3.65087	0.35448	0.34773	0.31022	0.31877	0.30152
3.68155	0.30327	0.29891	0.2587	0.26851	0.25286
3.71223	0.26073	0.25187	0.20941	0.2194	0.20767
3.74291	0.23192	0.2111	0.16675	0.17509	0.17087
3.77359	0.2193	0.18145	0.13607	0.14006	0.14778
3.80427	0.22043	0.16646	0.12197	0.11921	0.14116
3.83495	0.22913	0.16543	0.12361	0.1145	0.14771
3.86563	0.23895	0.17313	0.13392	0.12153	0.1603
3.89631	0.24526	0.18327	0.14562	0.133	0.17287
3.92699	0.24541	0.19122	0.1544	0.14364	0.18186
3.95767	0.23835	0.19437	0.15843	0.1508	0.18565
3.98835	0.22417	0.19162	0.15741	0.15357	0.18385
4.01903	0.20391	0.18289	0.15207	0.15204	0.17689
4.04971	0.17944	0.1689	0.14385	0.14696	0.16581
4.08039	0.15364	0.15101	0.13475	0.13948	0.15209
4.11107	0.13065	0.13122	0.12706	0.13107	0.1376
4.14175	0.11597	0.11233	0.12289	0.12332	0.12449
4.17243	0.11431	0.09801	0.12332	0.11768	0.11489
4.20311	0.12533	0.09202	0.12796	0.11514	0.11027
4.23379	0.14388	0.09566	0.13518	0.11593	0.11075
4.26447	0.16458	0.10636	0.14294	0.11941	0.11503
4.29515	0.18377	0.12003	0.14947	0.12451	0.12115
4.32583	0.19931	0.13341	0.15345	0.13006	0.12728
4.35651	0.21003	0.14446	0.15406	0.13509	0.13214
4.38719	0.21542	0.15204	0.15092	0.13888	0.13497
4.41786	0.2154	0.15559	0.14401	0.141	0.13543
4.44854	0.2102	0.15495	0.13359	0.14121	0.13351
4.47922	0.20033	0.15028	0.12016	0.13943	0.12941
4.5099	0.18645	0.14195	0.1044	0.13568	0.12345
4.54058	0.16934	0.13046	0.0871	0.13008	0.11603
4.57126	0.14985	0.11644	0.06917	0.1228	0.10755
4.60194	0.12882	0.10059	0.05167	0.11407	0.09838
4.63262	0.1071	0.08362	0.03602	0.10415	0.08883
4.6633	0.08548	0.06625	0.02476	0.09333	0.07917
4.69398	0.0647	0.04919	0.02193	0.08195	0.06959
4.72466	0.04547	0.0332	0.02684	0.07042	0.06025
4.75534	0.02866	0.01937	0.03379	0.05914	0.05133
4.78602	0.01637	0.01095	0.03978	0.04858	0.04305
4.8167	0.01456	0.01377	0.0439	0.03925	0.03569
4.84738	0.02183	0.02079	0.04604	0.03166	0.02966
4.87806	0.03048	0.02674	0.04651	0.02616	0.02539
4.90874	0.03867	0.03064	0.04589	0.02275	0.02314
4.93942	0.04654	0.03236	0.04507	0.02083	0.02264
4.9701	0.05472	0.03209	0.04505	0.01948	0.02317
5.00078	0.06386	0.03026	0.04677	0.01802	0.02393
5.03146	0.07448	0.0277	0.05071	0.01632	0.02443
5.06214	0.0868	0.02571	0.05671	0.01511	0.02452
5.09282	0.10078	0.02606	0.06422	0.01594	0.02439
5.1235	0.11614	0.02985	0.07256	0.01991	0.02452
5.15418	0.13249	0.03668	0.08115	0.02659	0.0256
5.18486	0.14936	0.04539	0.08952	0.03498	0.02817
5.21553	0.16628	0.05497	0.09732	0.04432	0.03238
5.24621	0.18283	0.06474	0.10431	0.05406	0.03795
5.27689	0.1986	0.07419	0.11034	0.06377	0.04444
5.30757	0.21329	0.08299	0.11532	0.07313	0.05141
5.33825	0.22663	0.09092	0.11926	0.0819	0.05847
5.36893	0.23845	0.09784	0.12217	0.08988	0.06535
5.39961	0.24861	0.10372	0.12416	0.09697	0.07184
5.43029	0.25703	0.10854	0.12531	0.10311	0.07781
5.46097	0.26365	0.11237	0.12575	0.10826	0.08319
5.49165	0.26842	0.11528	0.12559	0.11242	0.08796
5.52233	0.27129	0.11735	0.12493	0.11561	0.09208
5.55301	0.27222	0.11862	0.12386	0.11781	0.09557
5.58369	0.27114	0.11914	0.12242	0.11902	0.09838
5.61437	0.26803	0.1189	0.12063	0.11922	0.1005
5.64505	0.26286	0.11788	0.11848	0.11841	0.10187
5.67573	0.25567	0.11606	0.11596	0.11657	0.10244
5.70641	0.24657	0.11343	0.11306	0.11374	0.10216
5.73709	0.23577	0.11003	0.10978	0.11	0.10105
5.76777	0.22358	0.10593	0.10615	0.1055	0.09915
5.79845	0.21043	0.10129	0.10227	0.10047	0.0966
5.82913	0.19686	0.09635	0.09826	0.09521	0.09358
5.85981	0.18349	0.0914	0.0943	0.09006	0.09039
5.89049	0.17097	0.08676	0.09061	0.08539	0.08734
5.92117	0.15986	0.08273	0.08739	0.08152	0.08477
5.95185	0.15057	0.07955	0.08485	0.07864	0.08294
5.98253	0.1432	0.07727	0.0831	0.07676	0.08196
6.0132	0.13753	0.07579	0.08216	0.07567	0.08179
6.04388	0.13302	0.07483	0.08193	0.07502	0.08218
6.07456	0.12896	0.07402	0.08222	0.07439	0.08278
6.10524	0.1246	0.07298	0.0828	0.07337	0.08318
6.13592	0.11933	0.07138	0.0834	0.07165	0.08301
6.1666	0.1127	0.06899	0.08377	0.06904	0.08198
6.19728	0.10452	0.06569	0.08374	0.06548	0.0799
6.22796	0.09483	0.06152	0.08316	0.06104	0.0767
6.25864	0.08388	0.05662	0.08196	0.05594	0.07244
6.28932	0.07221	0.05125	0.08012	0.05052	0.06728
6.32	0.06057	0.04578	0.07768	0.04522	0.0615
6.35068	0.05009	0.04067	0.07471	0.04055	0.05545
6.38136	0.04229	0.03641	0.07129	0.037	0.04957
6.41204	0.03872	0.0334	0.06756	0.0349	0.04429
6.44272	0.03977	0.03184	0.06365	0.03425	0.04003
6.4734	0.04404	0.03156	0.05971	0.03468	0.03707
6.50408	0.04966	0.03214	0.05589	0.03569	0.03545
6.53476	0.05538	0.03311	0.05237	0.03685	0.03499
6.56544	0.06067	0.03415	0.04932	0.03791	0.03537
6.59612	0.06547	0.03514	0.04692	0.03883	0.03633
6.6268	0.07003	0.03613	0.04531	0.03974	0.03776
6.65748	0.07474	0.03732	0.04456	0.04087	0.0397
6.68816	0.07996	0.03888	0.04464	0.04246	0.04223
6.71884	0.08589	0.04096	0.04542	0.04462	0.04545
6.74952	0.09252	0.04355	0.04669	0.04732	0.04931
6.7802	0.09958	0.04648	0.04821	0.05039	0.05367
6.81087	0.10667	0.04949	0.0497	0.05351	0.05825
6.84155	0.11328	0.05228	0.05094	0.05634	0.06272
6.87223	0.11893	0.05453	0.05173	0.05858	0.06674
6.90291	0.12318	0.05599	0.05193	0.05994	0.07
6.93359	0.12572	0.05647	0.05144	0.06024	0.07226
6.96427	0.12635	0.05586	0.05023	0.05938	0.07332
6.99495	0.12502	0.05413	0.04831	0.05736	0.07312
7.02563	0.12181	0.05134	0.04575	0.05427	0.07168
7.05631	0.11696	0.04765	0.0427	0.05029	0.06913
7.08699	0.11081	0.04325	0.03932	0.04569	0.06569
7.11767	0.10382	0.03843	0.03586	0.04082	0.06171
7.14835	0.09651	0.03352	0.03261	0.03613	0.0576
7.17903	0.0894	0.02891	0.02989	0.03207	0.0538
7.20971	0.08297	0.02497	0.028	0.02906	0.05075
7.24039	0.07756	0.02203	0.02713	0.02735	0.04872
7.27107	0.07329	0.02021	0.02726	0.02681	0.04773
7.30175	0.07003	0.01939	0.02818	0.02704	0.04757
7.33243	0.06747	0.01918	0.02955	0.02751	0.04782
7.36311	0.0652	0.01919	0.03106	0.02781	0.04801
7.39379	0.06283	0.01919	0.03246	0.02767	0.04774
7.42447	0.0601	0.0191	0.03355	0.02698	0.0467
7.45515	0.05686	0.01902	0.03421	0.0258	0.04472
7.48583	0.05315	0.01913	0.03438	0.02426	0.04173
7.51651	0.0491	0.01962	0.03402	0.02259	0.03778
7.54719	0.04495	0.02055	0.03313	0.02106	0.03299
7.57787	0.041	0.02183	0.0317	0.0199	0.02756
7.60854	0.03751	0.02323	0.02977	0.01919	0.02173
7.63922	0.03462	0.02449	0.02736	0.01887	0.01577
7.6699	0.03233	0.02534	0.02451	0.0187	0.01
7.70058	0.03045	0.02556	0.02127	0.01841	0.00491
7.73126	0.02868	0.025	0.0177	0.01773	0.00296
7.76194	0.02672	0.02357	0.01387	0.01647	0.00585
7.79262	0.02437	0.02127	0.00986	0.01453	0.00886
7.8233	0.02156	0.01818	0.00578	0.01189	0.01104
7.85398	0.01849	0.01447	0.00191	0.00861	0.01223
7.88466	0.01566	0.01053	0.00267	0.00486	0.01246
7.91534	0.01404	0.0073	0.00631	0.00164	0.01181
7.94602	0.01463	0.00701	0.00972	0.00445	0.01045
7.9767	0.01741	0.01009	0.01272	0.00877	0.0086
8.00738	0.0214	0.01432	0.0152	0.01297	0.00669
8.03806	0.02568	0.01854	0.0171	0.01678	0.00539
8.06874	0.02965	0.02231	0.01835	0.02001	0.00553
8.09942	0.03292	0.02538	0.01892	0.02251	0.00693
8.1301	0.03524	0.0276	0.01883	0.02416	0.00873
8.16078	0.03647	0.02891	0.01808	0.02491	0.01035
8.19146	0.03656	0.0293	0.01674	0.02476	0.0115
8.22214	0.03555	0.02884	0.01489	0.02376	0.01205
8.25282	0.03359	0.02764	0.01261	0.02201	0.01193
8.2835	0.03089	0.0259	0.01003	0.0197	0.01115
8.31418	0.02777	0.02386	0.00728	0.01707	0.00976
8.34486	0.02468	0.02181	0.00455	0.01446	0.00786
8.37554	0.02212	0.02006	0.00227	0.01234	0.00563
8.40621	0.02059	0.01888	0.00226	0.01125	0.00338
8.43689	0.02033	0.01839	0.00413	0.01143	0.00228
8.46757	0.02115	0.01851	0.006	0.01258	0.00373
8.49825	0.02256	0.01899	0.00753	0.01411	0.00592
8.52893	0.024	0.01951	0.00862	0.01554	0.00797
8.55961	0.02508	0.01983	0.00922	0.01656	0.00963
8.59029	0.02553	0.01975	0.00936	0.01701	0.01079
8.62097	0.02523	0.01919	0.00904	0.01682	0.01138
8.65165	0.02415	0.01811	0.00832	0.01598	0.01139
8.68233	0.02234	0.01657	0.00727	0.01454	0.01086
8.71301	0.01991	0.01465	0.00597	0.0126	0.00988
8.74369	0.01703	0.01252	0.00455	0.01031	0.00861
8.77437	0.01394	0.0104	0.00318	0.00785	0.00734
8.80505	0.01094	0.00863	0.00227	0.00559	0.00651
8.83573	0.00848	0.00761	0.00243	0.00427	0.00663
8.86641	0.00718	0.00764	0.00339	0.00477	0.00774
8.89709	0.0074	0.00852	0.00451	0.00648	0.00944
8.92777	0.00863	0.00979	0.00553	0.00842	0.01131
8.95845	0.01013	0.01107	0.00636	0.01019	0.01308
8.98913	0.01146	0.01216	0.00697	0.01162	0.01458
9.01981	0.01243	0.01294	0.00734	0.01265	0.01571
9.05049	0.01299	0.01338	0.00749	0.01325	0.0164
9.08117	0.01316	0.01349	0.00745	0.01345	0.01664
9.11185	0.01299	0.01331	0.00724	0.01328	0.01643
9.14253	0.01258	0.01289	0.00691	0.0128	0.01581
9.17321	0.01201	0.01232	0.00649	0.01209	0.01481
9.20388	0.01137	0.01167	0.00601	0.01122	0.0135
9.23456	0.01074	0.01102	0.00551	0.01028	0.01198
9.26524	0.01018	0.01044	0.00501	0.00934	0.01033
9.29592	0.00972	0.00997	0.00451	0.00847	0.00866
9.3266	0.00941	0.00963	0.00402	0.00772	0.00714
9.35728	0.00926	0.00942	0.00353	0.00712	0.00594
9.38796	0.0093	0.00932	0.00306	0.0067	0.0053
9.41864	0.00955	0.00927	0.0026	0.00642	0.00533
9.44932	0.01	0.00925	0.00217	0.00629	0.00589
9.48	0.01062	0.00919	0.0018	0.00626	0.0067
9.51068	0.01136	0.00908	0.00154	0.0063	0.00753
9.54136	0.01212	0.00886	0.00146	0.00638	0.00826
9.57204	0.01284	0.00853	0.00158	0.00648	0.0088
9.60272	0.01344	0.00806	0.00184	0.00656	0.00911
9.6334	0.01385	0.00745	0.00219	0.00659	0.00916
9.66408	0.01404	0.00672	0.00256	0.00657	0.00894
9.69476	0.01401	0.00591	0.00292	0.00649	0.00848
9.72544	0.01378	0.00509	0.00324	0.00635	0.0078
9.75612	0.01339	0.00435	0.0035	0.00616	0.00698
9.7868	0.01292	0.00386	0.0037	0.00596	0.00613
9.81748	0.01243	0.00375	0.0038	0.00579	0.00543
9.84816	0.01199	0.00401	0.00379	0.00567	0.0051
9.87884	0.01162	0.00447	0.00365	0.00564	0.00532
9.90952	0.0113	0.00495	0.00337	0.00571	0.00602
9.9402	0.01096	0.0053	0.00295	0.00586	0.00702
9.97088	0.01049	0.00541	0.00237	0.00606	0.00808

## Sheet: Fig. 4f
x1	y1
(110 Surface)	Avg. Ir Atomic Charge (|e|)
IrO\-(2)	1.29
Ti-doped	1.27
Ti-attached	0.81

[truncated: 80 more sheets: Fig. 5a, Fig. 5b, Fig. 5c, Fig. 5f, Fig. 6e, Supp. Fig. 2a, Supp. Fig. 2b, Supp. Fig. 3a, Supp. Fig. 3b, Supp. Fig. 4a, Supp. Fig. 4b, Supp. Fig. 5, Supp. Fig. 6, Supp. Fig. 7, Supp. Fig. 8b, Supp. Fig. 12a, Supp. Fig. 12b, Supp. Fig. 12c, Supp. Fig. 12d, Supp. Fig. 13a …]
